# Supplementary material for: Path planning for manipulators based on the planar constraint RRT* algorithm
Source: Sci Rep. 2026 Mar 23;16:14784. doi: 10.1038/s41598-026-44581-7 (PMC13168221; doi:10.1038/s41598-026-44581-7)
Supplement: Supplementary file 1 — Supplementary Material 1 [file 41598_2026_44581_MOESM1_ESM.md]

# PC-RRT* (Planar Constraint RRT*)
The proposed planner, PC-RRT*, is an evolution of the RRT* algorithm.
In most scenarios, the PC-RRT* algorithm exhibits substantial improvements in path length, node efficiency, and path smoothness.

# Project Introduction
PC-RRT* transforms a 3D path planning problem into a series of planar path planning problems on multiple planes rotated around an axis connecting the start and goal points.

# Software Requirements
MATLAB R2016a or later.

# File Structure
|Filename|Description|
|-|-|
|main12.m|Main program entry|
|main12_1.m|Main program entry (unfitted and fitted curves in separate figures)|
|main12_2.m|Main program entry (unfitted and fitted curves in the same figure)|
|checkpath3.m|3D path collision detection (spherical obstacles)|
|feasiblepoint3.m|3D path collision detection (cuboid obstacles)|
|README.md|Documentation|

# Quick Start
Clone this repository on a Windows system that has MATLAB installed.
Open this project folder with MATLAB R2016a.
Execute the main script main12.

Due to initial data caching, if you encounter any anomalies during the first run, simply close the generated figure and run the main program again.

# Parameter Settings

## 1. Basic Parameters
GoalThreshold = 30;            % Set goal threshold
Delta = 10;                    % Set expansion step size
RadiusForNeib = 40;            % Rewiring range, radius r
MaxIterations = 2500;          % Maximum number of iterations

## 2. Map Parameters
searchSize = [250 250 250];    % 3D map dimensions [x y z]

# License
This project is licensed under the MIT License - see the [MIT License](LICENSE) file for details.

# Maintenance
We aim to generalize PC-RRT to broader applications and further improve its code robustness in future work.

For any technical issues, please contact Wensong Jiang (jwensong@cjlu.edu.cn) or Minyue Li (b24020804011@cjlu.edu.cn).
