# Supplementary material for: Path planning for manipulators based on the planar constraint RRT* algorithm
Source: Sci Rep. 2026 Mar 23;16:14784. doi: 10.1038/s41598-026-44581-7 (PMC13168221; doi:10.1038/s41598-026-44581-7)
Supplement: Supplementary file 2 — Supplementary Material 2 [file 41598_2026_44581_MOESM2_ESM.zip]

Archive with 22 entries (21 files):
- pc-rrt-start/
- pc-rrt-start/checkPath3.m
- pc-rrt-start/constraints.m
- pc-rrt-start/feasiblePoint3.m
- pc-rrt-start/main.m
- pc-rrt-start/main11.m
- pc-rrt-start/main12.m
- pc-rrt-start/main12rrt_star.m
- pc-rrt-start/main12_1.m
- pc-rrt-start/main12_2.m
- pc-rrt-start/main2.m
- pc-rrt-start/main4.m
- pc-rrt-start/main5.m
- pc-rrt-start/main9.m
- pc-rrt-start/main9rrt_star.m
- pc-rrt-start/main9_1.m
- pc-rrt-start/main9_2.m
- pc-rrt-start/Untitled12sanfutu.m
- pc-rrt-start/untitled3.m
- pc-rrt-start/Untitled9sanfutu.m
- pc-rrt-start/xuanzhuanshiyitu.m
- LICENSE
