# Supplementary material for: Path planning for manipulators based on the planar constraint RRT* algorithm
Source: Sci Rep. 2026 Mar 23;16:14784. doi: 10.1038/s41598-026-44581-7 (PMC13168221; doi:10.1038/s41598-026-44581-7)
Supplement: Supplementary file 2 — Supplementary Material 2 [file 41598_2026_44581_MOESM2_ESM.zip › pc-rrt-start/checkPath3.m]

%% checkPath3.m	         %¶¨ÒåÒ»¸öº¯ÊýcheckPath3
function feasible=checkPath3(n,newPos,circleCenter,r)        %¸Ãº¯Êý½ÓÊÜËÄ¸öÊäÈë²ÎÊý£¬·Ö±ðÊÇµ±Ç°½ÚµãÎ»ÖÃn
                                                             %ÐÂÎ»ÖÃnewPos¡¢Ô²ÐÄÎ»ÖÃcircleCenterºÍ°ë¾¶r
feasible=true;              %³õÊ¼»¯±äÁ¿feasibleÎªtrue£¬¼ÙÉèÂ·¾¶ÊÇ¿ÉÐÐµÄ
movingVec = [newPos(1)-n(1),newPos(2)-n(2),newPos(3)-n(3)];   %¼ÆËã´Óµ±Ç°½Úµãµ½ÐÂÎ»ÖÃµÄÒÆ¶¯ÏòÁ¿£¬¼´ÐÂÎ»ÖÃ¼õÈ¥µ±Ç°Î»ÖÃµÃµ½µÄ²îÖµ
movingVec = movingVec/sqrt(sum(movingVec.^2));        %½«ÒÆ¶¯ÏòÁ¿½øÐÐµ¥Î»»¯£¬³ýÒÔÏòÁ¿µÄÄ£³¤£¬Ê¹µÃÏòÁ¿³ÉÎªµ¥Î»ÏòÁ¿£¬·½±ãºóÐøÊ¹ÓÃ
for R=0:0.5:sqrt(sum((n-newPos).^2))                  %±éÀú´Óµ±Ç°½Úµãµ½ÐÂÎ»ÖÃÖ®¼äµÄ¾àÀë·¶Î§£¬²½³¤Îª0.5£¬·¶Î§ÊÇ´Ó0µ½µ±Ç°½Úµãµ½ÐÂÎ»ÖÃµÄÅ·ÊÏ¾àÀë
    posCheck=n + R .* movingVec;         %¸ù¾Ýµ±Ç°½Úµã¡¢ÒÆ¶¯ÏòÁ¿ºÍ¾àÀëR£¬¼ÆËã³öµ±Ç°¼ì²éµãµÄÎ»ÖÃ¡£
    if ~(feasiblePoint3(ceil(posCheck),circleCenter,r) && feasiblePoint3(floor(posCheck),circleCenter,r))  %µ÷ÓÃº¯ÊýfeasiblePoint3À´¼ì²éµ±Ç°¼ì²éµãµÄÉÏ·½ºÍÏÂ·½ÊÇ·ñ¿ÉÐÐ¡£Èç¹ûÉÏ·½ºÍÏÂ·½ÖÁÉÙÓÐÒ»¸ö²»¿ÉÐÐ£¬ÔòÖ´ÐÐÏÂÃæµÄ´úÂë¡£
        feasible=false;break;            %½«±äÁ¿feasibleÉèÖÃÎªfalse£¬±íÊ¾Â·¾¶²»¿ÉÐÐ£¬²¢Ìø³öÑ­»·¡£
    end
end
    if ~feasiblePoint3(newPos,circleCenter,r), feasible=false;     %¼ì²éÐÂÎ»ÖÃÊÇ·ñ¿ÉÐÐ£¬Èç¹û²»¿ÉÐÐ£¬½«±äÁ¿feasibleÉèÖÃÎªfalse¡£
    end
end
