# Supplementary material for: Path planning for manipulators based on the planar constraint RRT* algorithm
Source: Sci Rep. 2026 Mar 23;16:14784. doi: 10.1038/s41598-026-44581-7 (PMC13168221; doi:10.1038/s41598-026-44581-7)
Supplement: Supplementary file 2 — Supplementary Material 2 [file 41598_2026_44581_MOESM2_ESM.zip › pc-rrt-start/constraints.m]

function [c, ceq] = constraints(C)
    c = [1 - reshape(C, 4, [])]; % Ô¼ÊøÌõ¼þ£ºC ÐèÒª´óÓÚµÈÓÚ 1
    ceq = [];
end
%×ÜµÃÀ´Ëµ£¬Õâ¶Î´úÂë¶¨ÒåÁËÒ»¸ö¼òµ¥µÄÔ¼ÊøÌõ¼þ£¬ÒªÇóÏòÁ¿CÖÐµÄËùÓÐÔªËØ¶¼´óÓÚµÈÓÚ1¡£
