# Supplementary material for: Path planning for manipulators based on the planar constraint RRT* algorithm
Source: Sci Rep. 2026 Mar 23;16:14784. doi: 10.1038/s41598-026-44581-7 (PMC13168221; doi:10.1038/s41598-026-44581-7)
Supplement: Supplementary file 2 — Supplementary Material 2 [file 41598_2026_44581_MOESM2_ESM.zip › pc-rrt-start/feasiblePoint3.m]

% function feasible=feasiblePoint3(point,circleCenter,r) %¶¨ÒåÁËÒ»¸öº¯ÊýfeasiblePoint3£¬point´ý¼ì²éµÄµãµÄ×ø±ê
%                             %circleCenter°üº¬¶à¸öÔ²ÐÄ×ø±êµÄ¾ØÕó£¬Ã¿ÐÐ´ú±íÒ»¸öÔ²µÄÔ²ÐÄ×ø±ê£»
%                             %r°üº¬¶à¸öÔ²°ë¾¶µÄÏòÁ¿£¬Ã¿¸öÔªËØ¶ÔÓ¦Ò»¸öÔ²µÄ°ë¾¶
% feasible=true;              %ÉèÖÃ±äÁ¿feasibleµÄ³õÊ¼ÖµÎªtrue£¬±íÊ¾Ä¬ÈÏÇé¿öÏÂÈÏÎª¸ø¶¨µãÊÇ¿ÉÐÐµÄ
% % check if collission-free spot and inside maps
%     for row = 1:length(circleCenter(:,1))      %¶ÔÃ¿¸öÔ²µÄÔ²ÐÄ½øÐÐ±éÀú
%         if sqrt(sum((circleCenter(row,:)-point).^2)) <= r(row)   %¼ÆËãµ±Ç°Ô²ÐÄºÍ¸ø¶¨µãÖ®¼äµÄÅ·ÊÏ¾àÀë£¬²¢½«ÆäÓë¶ÔÓ¦Ô²µÄ°ë¾¶½øÐÐ±È½Ï¡£
%         feasible = false;                      %Èç¹û¸ø¶¨µã²»ÔÚÈÎºÎÔ²ÄÚ£¬Ôò±£³ÖfeasibleÎªtrue£¬±íÊ¾¸ø¶¨µãÊÇ°²È«µÄ¡£
%         break;
%         end
%     end
% end

function feasible = feasiblePoint3(point, cubeCenter, d)
    feasible = true; % Ä¬ÈÏÇé¿öÏÂÈÏÎª¸ø¶¨µãÊÇ¿ÉÐÐµÄ
    
    % ¼ì²é¸ø¶¨µãÊÇ·ñÔÚÈÎºÎÒ»¸öÕý·½ÌåÄÚ²¿
    for row=1:length(cubeCenter(:,1))
        cubeMin = cubeCenter(row,:) - d/2; % ¼ÆËãÕý·½ÌåµÄ×îÐ¡×ø±ê
        cubeMax = cubeCenter(row,:) + d/2; % ¼ÆËãÕý·½ÌåµÄ×î´ó×ø±ê
        
        % ÅÐ¶Ï¸ø¶¨µãÊÇ·ñÔÚµ±Ç°Õý·½ÌåÄÚ²¿
        if point(1) >= cubeMin(1) && point(1) <= cubeMax(1) && ...
           point(2) >= cubeMin(2) && point(2) <= cubeMax(2) && ...
           point(3) >= cubeMin(3) && point(3) <= cubeMax(3)
            feasible = false;
            break;
        end
    end
end
