# Supplementary material for: Path planning for manipulators based on the planar constraint RRT* algorithm
Source: Sci Rep. 2026 Mar 23;16:14784. doi: 10.1038/s41598-026-44581-7 (PMC13168221; doi:10.1038/s41598-026-44581-7)
Supplement: Supplementary file 2 — Supplementary Material 2 [file 41598_2026_44581_MOESM2_ESM.zip › pc-rrt-start/main12rrt_star.m]

clear;
%% ²ÎÊýÉèÖÃ
goal=[30 30 30];              %Ä¿±êµã
source=[130 130 130];         %ÆðÊ¼µã  £¨source À´Ô´£©
GoalThreshold = 30;         % ÉèÖÃÄ¿±êµããÐÖµ
Delta =10;                  % ÉèÖÃÀ©Õ¹²½³¤
RadiusForNeib = 40;         % rewireµÄ·¶Î§£¬°ë¾¶r
MaxIterations = 2500;       % ×î´óµü´ú´ÎÊý
UpdateTime = 50;            % ¸üÐÂÂ·¾¶µÄÊ±¼ä¼ä¸ô
DelayTime = 0.0;            % »æÍ¼ÑÓ³ÙÊ±¼ä
%% ½¨Ê÷³õÊ¼»¯£ºTÊÇÊ÷£¬vÊÇ½Úµã
T.v(1).x = source(1);             % °ÑÆðÊ¼½Úµã¼ÓÈëµ½TÖÐ
T.v(1).y = source(2); 
T.v(1).z = source(3);
T.v(1).xPrev = source(1);         % ½ÚµãµÄ¸¸½Úµã×ø±ê£¬ÆðµãµÄ¸¸½ÚµãÊÇÆä±¾Éí
T.v(1).yPrev = source(2);
T.v(1).zPrev = source(3);
T.v(1).totalCost = 0;         % ´ÓÆðÊ¼½ÚµãµÄÀÛ¼Æcost£¬ÕâÀïÈ¡Å·Ê½¾àÀë
T.v(1).indPrev = 0;           % ¸¸½ÚµãµÄË÷Òý
% % »æÖÆÕÏ°­Îï£¨ÒÔÇòÎªÀý£¬Ö÷ÒªÊÇ·½±ã¼ÆËã£©
% x0=100; y0=100; z0=100;                         %ÇòÐÄ
% circleCenter = [100,100,100;50,50,50;100,40,60;150,100,100;60,130,50];     %ÕÏ°­ÎïµÄÖÐÐÄ
% r=[15;15;15;15;15];                                                        %ÕÏ°­ÎïµÄ°ë¾¶
% % »­Í¼£¨ÕÏ°­Îï£©
% figure('color',[1 1 1]);
% figure(1);
% [x,y,z]=sphere;
% for i = 1:length(circleCenter(:,1))                                                      % i´Ó1µ½5
%     mesh(r(i)*x+circleCenter(i,1),r(i)*y+circleCenter(i,2),r(i)*z+circleCenter(i,3));    % »æÖÆÍø¸ñÍ¼ÐÎ circleCenter(i,1)¡¢circleCenter(i,2) ºÍ circleCenter(i,3) ÊÇµÚ i ¸öÔ²ÖùÌå»òÇòÌåµÄÖÐÐÄÎ»ÖÃµÄ x¡¢y ºÍ z ×ø±ê¡£
%     hold on;                                                                            
% end
% axis equal                       % ½«µ±Ç°Í¼ÐÎµÄ×ø±êÖá±ÈÀýÉèÖÃÎªÏàµÈ
% searchSize = [250 250 250];      % ËÑË÷·¶Î§Îª250 250 250 ËÑË÷¿Õ¼äÁùÃæÌå
% hold on                          % ±£³Öµ±Ç°µÄÍ¼ÐÎ´°¿Ú
x0 = 100; 
y0 = 100; 
z0 = 100;                         % Õý·½ÌåÖÐÐÄ×ø±ê
cubeCenter = [95   130    15
    95   130    45
    95   130    75
    95   130   105
    95   130   135
    95   100    15
    95   100    45
    95   100    75
    95   100   105
    95   100    135
    65    130    15
    65    130    45
    65   100    15
    65   100    45
    100  40     15
    100  40     30
    130  40     15];       % ÕÏ°­ÎïµÄÖÐÐÄ
d = 30;                            % Õý·½ÌåµÄ±ß³¤ÎªÔ²µÄÖ±¾¶

figure('color',[1 1 1]); % ´´½¨°×É«±³¾°µÄÐÂÍ¼ÐÎ´°¿Ú
figure(1); % ÇÐ»»µ½Í¼ÐÎ´°¿Ú1
alphaValues = linspace(0, 0, 6); % ¶¨ÒåÍ¸Ã÷¶È½¥±äÖµ
for i = 1:length(cubeCenter(:,1)) % i´Ó1µ½5
    cubeVertices = d/2 * [-1 -1 -1; -1 -1 1; -1 1 1; -1 1 -1; 1 -1 -1; 1 -1 1; 1 1 1; 1 1 -1] + repmat(cubeCenter(i,:),8,1); % ¼ÆËãÃ¿¸öÕý·½ÌåµÄ¶¥µã×ø±ê
    cubeFaces = [1 2 3 4; 5 6 7 8; 1 2 6 5; 2 3 7 6; 3 4 8 7; 4 1 5 8]; % ¶¨ÒåÃ¿¸öÕý·½ÌåµÄÃæ
    for j = 1:size(cubeFaces, 1)
        patch('Vertices', cubeVertices, 'Faces', cubeFaces(j,:), 'FaceColor', [1 1 1], 'FaceAlpha', alphaValues(j),'EdgeColor','none'); % ½«À¶É«¸ÄÎª³ÈÉ«
    end
    hold on;
end
untitled3([80,115,0],[110,145,30])
untitled3([80,115,30],[110,145,60])
untitled3([80,115,60],[110,145,90])
untitled3([80,115,90],[110,145,120])
untitled3([80,115,120],[110,145,150])
untitled3([80,85,0],[110,115,30])
untitled3([80,85,30],[110,115,60])
untitled3([80,85,60],[110,115,90])
untitled3([80,85,90],[110,115,120])
untitled3([80,85,120],[110,115,150])
untitled3([50,115,0],[80,145,30])
untitled3([50,115,30],[80,145,60])
untitled3([50,85,0],[80,115,30])
untitled3([50,85,30],[80,115,60])
untitled3([85,25,0],[115,55,30])
untitled3([85,25,30],[115,55,60])
untitled3([115,25,0],[145,55,30])
axis equal; % ½«µ±Ç°Í¼ÐÎµÄ×ø±êÖá±ÈÀýÉèÖÃÎªÏàµÈ
hold on; % ±£³Öµ±Ç°µÄÍ¼ÐÎ´°¿Ú
view(3); % ÉèÖÃÊÓ½ÇÎªÈýÎ¬
axis equal; % ½«µ±Ç°Í¼ÐÎµÄ×ø±êÖá±ÈÀýÉèÖÃÎªÏàµÈ
searchSize = [250 250 250]; % ËÑË÷·¶Î§Îª250 250 250 ËÑË÷¿Õ¼äÁùÃæÌå
hold on; % ±£³Öµ±Ç°µÄÍ¼ÐÎ´°¿Ú
view(3); % ÉèÖÃÊÓ½ÇÎªÈýÎ¬

%% »æÖÆÆðµãºÍÖÕµã
hold on;                         
scatter3(source(1),source(2),source(3),'filled','g');  %scatter»æÖÆÈýÎ¬É¢µãÍ¼µÄº¯Êý£¬filled±íÊ¾Ìî³äÑÕÉ«ÎªÊµÐÄ
scatter3(goal(1),goal(2),goal(3),'filled','b');        
tic;  % tic-toc: Functions for Elapsed Time            %¿ªÊ¼¼ÆÊ±£¬ÓÃÓÚ²âÁ¿³ÌÐòÔËÐÐµÄÊ±¼ä
count = 1;                                   %½«±äÁ¿count³õÊ¼»¯Îª1
pHandleList = [];                            %´´½¨Ò»¸ö¿ÕµÄ¾ØÕó pHandleList£¬ÓÃÓÚ´æ´¢Í¼ÐÎ»æÖÆµÄ¾ä±ú¡£
lHandleList = [];                            %´´½¨Ò»¸ö¿ÕµÄ¾ØÕó lHandleList£¬ÓÃÓÚ´æ´¢Í¼ÐÎ»æÖÆµÄÏß¾ä±ú¡£
resHandleList = [];                          %´´½¨Ò»¸ö¿ÕµÄ¾ØÕó resHandleList£¬ÓÃÓÚ´æ´¢Í¼ÐÎ»æÖÆµÄ½á¹û¾ä±ú¡£
findPath = 0;                                %½«±äÁ¿ findPath ³õÊ¼»¯Îª 0£¬±íÊ¾»¹Î´ÕÒµ½Â·¾¶¡£
update_count = 0;                            %½«±äÁ¿ update_count ³õÊ¼»¯Îª 0¡£
path.pos = [];                               %³õÊ¼»¯path½á¹¹ÌåÖÐµÄpos×Ö¶ÎÎª¿Õ¾ØÕó£¬ÓÃÓÚ´æ´¢Â·¾¶µãµÄÎ»ÖÃ
for iter = 1:MaxIterations                   %MaxIterations ÊÇ×î´óµü´ú´ÎÊý£¬iter ÊÇµ±Ç°µÄµü´ú´ÎÊý
    %Step 1:       ÔÚµØÍ¼ÖÐËæ»ú²ÉÑùÒ»¸öµãx_rand£¨sample£©
    if rand < 0.5                            %Èç¹ûrandÐ¡ÓÚ0.5£¬Ëæ»úÉú³ÉÒ»¸öÈýÎ¬×ø±ê×÷ÎªÑù±¾x-rand
        x_rand = rand(1,3) .* searchSize;    %Ëæ»úÉú³ÉÒ»¸öÈýÎ¬Êý×éµã³ËsearchSize
    else
        x_rand = goal;                       %·ñÔò£¬½«Ä¿±êµãgoalÉèÖÃÎªÑù±¾x_rand£¬ÕâÑù¿ÉÒÔÆ«ÏòÓÚ³¯×ÅÄ¿±êÉú³ÉÊ÷½á¹¹
    end
    %Step 2:       ±éÀúÊ÷£¬´ÓÊ÷ÖÐÕÒµ½×î½üÁÚ½üµãx_near£¨Near£©
    minDis = sqrt((x_rand(1) - T.v(1).x)^2 + (x_rand(2) - T.v(1).y)^2+(x_rand(3) - T.v(1).z)^2);
    minIndex = 1;               %¸øminlndex¸³ÖµÎª1£¬±íÊ¾µ±Ç°×îÐ¡¾àÀë¶ÔÓ¦µÄË÷ÒýÎª1
    for i = 2:size(T.v,2)	    %T.v°´ÐÐÏòÁ¿´æ´¢£¬size£¨T.v£¬2£©»ñµÃ½Úµã×ÜÊý
    	distance = sqrt((x_rand(1) - T.v(i).x)^2 + (x_rand(2) - T.v(i).y)^2+(x_rand(3) - T.v(i).z)^2);   
        if(distance < minDis)
            minDis = distance;
            minIndex = i;   
        end     
    end
    x_near(1) = T.v(minIndex).x;    % ÕÒµ½µ±Ç°Ê÷ÖÐÀëx_rand×î½üµÄ½Úµã
    x_near(2) = T.v(minIndex).y;
    x_near(3) = T.v(minIndex).z;
    temp_parent = minIndex;         %½« temp_parent ¸³ÖµÎª minIndex£¬temp_parentÊÇÒ»¸öÁÙÊ±±äÁ¿    £¨ÁÙÊ±¸¸½ÚµãµÄË÷Òý£©
    temp_cost = Delta + T.v(minIndex).totalCost;   % ÁÙÊ±ÀÛ¼Æ´ú¼Û
 
    %Step 3: À©Õ¹µÃµ½x_new½Úµã£¨Steer£©
    movingVec = [x_rand(1)-x_near(1),x_rand(2)-x_near(2),x_rand(3)-x_near(3)];
    movingVec = movingVec/sqrt(sum(movingVec.^2));  % µ¥Î»»¯
    newPoint  = x_near + Delta * movingVec;         % ÑØ×Åµ±Ç°×îÓÅ·½ÏòÒÆ¶¯Ò»¶¨¾àÀëµÃµ½ÐÂ½ÚµãÎ»ÖÃ£¬ÒÔ±ãÔÚÂ·¾¶¹æ»®Ëã·¨ÖÐÉú³¤Â·¾¶Ê÷   
    %plot3(x_rand(1), x_rand(2), x_rand(3),'ro', 'MarkerSize',10, 'MarkerFaceColor','r');
    %plot3(newPoint(1), newPoint(2), newPoint(3), 'bo', 'MarkerSize',10, 'MarkerFaceColor','b');
    
    %theta = atan2((x_rand(2) - x_near(2)),(x_rand(1) - x_near(1)));
    %x_new(1) = x_near(1) + cos(theta) * Delta;
    %x_new(2) = x_near(2) + sin(theta) * Delta;  
    %plot(x_rand(1), x_rand(2), 'ro', 'MarkerSize',10, 'MarkerFaceColor','r');
    %plot(x_new(1), x_new(2), 'bo', 'MarkerSize',10, 'MarkerFaceColor','b');
    
    % ¼ì²é½ÚµãÊÇ·ñÊÇcollision-free
    if ~checkPath3(x_near, newPoint, cubeCenter,d) % if extension of closest node in tree to the new point is feasible
        continue;
    end
 
    %Step 4: ÔÚÒÔx_newÎªÔ²ÐÄ£¬°ë¾¶ÎªRµÄÔ²ÄÚËÑË÷½Úµã£¨NearC)    
    disToNewList = [];    % Ã¿´ÎÑ­»·Òª°Ñ¶ÓÁÐÇå¿Õ
    nearIndexList = [];
    for index_near = 1:count            %count´ú±íµ±Ç°Ê÷½ÚµãÊý
        disTonew = sqrt((newPoint(1) - T.v(index_near).x)^2 + (newPoint(2) - T.v(index_near).y)^2+(newPoint(3) - T.v(index_near).z)^2);
        if(disTonew < RadiusForNeib)    % Âú×ãÌõ¼þ£ºÅ·Ê½¾àÀëÐ¡ÓÚR
            disToNewList  = [disToNewList disTonew];     % Âú×ãÌõ¼þµÄËùÓÐ½Úµãµ½x_newµÄcost
            nearIndexList = [nearIndexList index_near];     % Âú×ãÌõ¼þµÄËùÓÐ½Úµã»ùÓÚÊ÷µÄË÷Òý
        end
    end
    
    %Step 5: Ñ¡Ôñx_newµÄ¸¸½Úµã£¬Ê¹x_newµÄÀÛ¼Æcost×îÐ¡£¨ChooseParent£©  
    %Õâ¶Î´úÂëµÄ×÷ÓÃÊÇÔÚÂú×ãÌõ¼þµÄ½ÚµãÖÐÑ¡Ôñ´ú¼Û×îÐ¡ÇÒÂ·¾¶¿ÉÐÐµÄ½Úµã×÷ÎªÐÂ½ÚµãµÄ¸¸½Úµã£¬ÒÔ¹¹½¨Â·¾¶Ê÷µÄÉú³¤¡£
    for cost_index = 1:length(nearIndexList)    % cost_indexÊÇ»ùÓÚdisToNewListµÄË÷Òý£¬²»ÊÇÕû¿ÃÊ÷µÄË÷Òý
        costToNew = disToNewList(cost_index) + T.v(nearIndexList(cost_index)).totalCost;
        if(costToNew < temp_cost)    % temp_costÎªÍ¨¹ýminDist½ÚµãµÄÂ·¾¶µÄcost
            x_mincost(1) = T.v(nearIndexList(cost_index)).x;     % ·ûºÏ¼ôÖ¦Ìõ¼þ½ÚµãµÄ×ø±ê
            x_mincost(2) = T.v(nearIndexList(cost_index)).y;
            x_mincost(3) = T.v(nearIndexList(cost_index)).z;
            if ~checkPath3(x_mincost, newPoint, cubeCenter,d) % if extension of closest node in tree to the new point is feasible
        continue;
            end
        	temp_cost = costToNew;
        	temp_parent = nearIndexList(cost_index);
        end
    end
    
    %Step 6: ½«x_new²åÈëÊ÷T£¨AddNodeEdge£© ÊµÏÖÁËÂ·¾¶Ê÷µÄ¹¹½¨ºÍÂ·¾¶¿ÉÊÓ»¯¹¦ÄÜ
    count = count+1;    %  Ôö¼ÓÒ»¸ö¼ÆÊýÆ÷£¬±íÊ¾×îÐÂ½ÚµãµÄË÷Òý
    
    T.v(count).x = newPoint(1);       %½«×îÐÂ½ÚµãµÄx£¬y£¬z×ø±ê´æ´¢ÔÚÊ÷½á¹¹TµÄv×Ö¶ÎÖÐµÄµÚcount¸öÔªËØ
    T.v(count).y = newPoint(2); 
    T.v(count).z = newPoint(3); 
    T.v(count).xPrev = T.v(temp_parent).x;  %½«×îÐÂµÄ¸¸½ÚµãµÄx£¬y£¬z×ø±ê´æ´¢ÔÚÊ÷½á¹¹TµÄv×Ö¶ÎÖÐµÄµÚcount¸öÔªËØµÄxPrev×Ö¶ÎÖÐ
    T.v(count).yPrev = T.v(temp_parent).y;
    T.v(count).zPrev = T.v(temp_parent).z;
    T.v(count).totalCost = temp_cost;     %½«×îÐÂ½ÚµãµÄ×Ü´ú¼Û´æ´¢ÔÚÊ÷½á¹¹TµÄv×Ö¶ÎÖÐµÄµÚcount¸öÔªËØµÄtotalCost×Ö¶ÎÖÐ
    T.v(count).indPrev = temp_parent;     %½«×îÐÂ½ÚµãµÄ¸¸½ÚµãµÄË÷Òý´æ´¢ÔÚÊ÷½á¹¹TµÄv×Ö¶ÎÖÐµÄµÚcount¸öÔªËØµÄindPrev×Ö¶ÎÖÐ
    
   l_handle = plot3([T.v(count).xPrev; newPoint(1)], [T.v(count).yPrev; newPoint(2)],[T.v(count).zPrev; newPoint(3)], 'b', 'Linewidth', 1.3);  %ÔÚÈýÎ¬¿Õ¼äÖÐ»æÖÆÒ»Ìõ´Ó¸¸½Úµãµ½×îÐÂ½ÚµãµÄÀ¶É«Â·¾¶Ïß¶Î£¬²¢·µ»Ø¸ÃÂ·¾¶Ïß¶ÎµÄ¾ä±ú
   p_handle = plot3(newPoint(1), newPoint(2),newPoint(3), 'ko', 'MarkerSize', 4, 'MarkerFaceColor','k');           %ÔÚÈýÎ¬¿Õ¼äÖÐÒÔºÚÉ«Ô²µãÐÎÊ½»æÖÆ×îÐÂ½Úµã£¬²¢·µ»Ø¸Ã½ÚµãµÄ¾ä±ú
   
   pHandleList = [pHandleList p_handle];    %½«×îÐÂ½ÚµãµÄ¾ä±úÌí¼Óµ½pHandleListÁÐ±íÖÐ£¬ÓÃÓÚºóÐøµÄ¾ä±ú¹ÜÀíºÍ¸üÐÂ
   lHandleList = [lHandleList l_handle];    %½«Â·¾¶Ïß¶ÎµÄ¾ä±úÌí¼Óµ½lHandleListÁÐ±íÖÐ£¬ÓÃÓÚºóÐøµÄ¾ä±ú¹ÜÀíºÍ¸üÐÂ
   pause(DelayTime);                %ÔÚ»æÍ¼Ç°ÔÝÍ£Ò»¶ÎÊ±¼ä£¬ÒÔ±ã¹Û²ìÂ·¾¶µÄ¹¹½¨¹ý³Ì
    %Step 7: ¼ôÖ¦(rewire)
    for rewire_index = 1:length(nearIndexList)            %¶ÔnearlndexListÁÐ±íÖÐµÄÃ¿¸öË÷Òý½øÐÐÑ­»·µü´ú£¬¸ÃÁÐ±í°üº¬ÓëÐÂ½Úµã£¨newPoint£©ÏàÁÚµÄ½ÚµãµÄË÷Òý
        if(nearIndexList(rewire_index) ~= temp_parent)    % Èô²»ÊÇÖ®Ç°¼ÆËãµÄ×îÐ¡costµÄ½Úµã
            newCost = temp_cost + disToNewList(rewire_index);    % ¼ÆËãÐÂ½ÚµãÔÙ·µ»ØÂ·¾¶µÄ×Ü´ú¼Û¡£½«temp_cost(´ÓÆðµãµ½¸¸½ÚµãµÄ×Ü´ú¼Û£©ÓëdisToNewList£¨ÐÂ½Úµãµ½ÏàÁÚ½ÚµãµÄ¾àÀë£©Ïà¼Ó
            if(newCost < T.v(nearIndexList(rewire_index)).totalCost)    % ¼ì²éÐÂÂ·¾¶µÄ×Ü´ú¼ÛÊÇ·ñ±ÈÏàÁÚ½Úµãµ±Ç°¼ÇÂ¼µÄ×Ü´ú¼Û¸üÐ¡¡£ÊÇµÄ»°ÐèÒª¼ôÖ¦
                x_neib(1) = T.v(nearIndexList(rewire_index)).x;     % ·ûºÏ¼ôÖ¦Ìõ¼þ½ÚµãµÄ×ø±ê
                x_neib(2) = T.v(nearIndexList(rewire_index)).y;
                x_neib(3) = T.v(nearIndexList(rewire_index)).z;
                if ~checkPath3(x_neib, newPoint, cubeCenter,d) % ¼ì²é´ÓÊ÷ÖÐ×î½Ó½üÐÂµãµÄ½Úµãµ½ÐÂµãµÄÂ·¾¶ÊÇ·ñ¿ÉÐÐ¡£Èç¹û²»¿ÉÐÐ£¬ÔòÌø¹ýµ±Ç°µü´ú£¬¼ÌÐøÏÂÒ»¸öµü´ú
                    continue;
                end
                T.v(nearIndexList(rewire_index)).xPrev = newPoint(1);      % ¶Ô¸ÃneighborÐÅÏ¢½øÐÐ¸üÐÂ
                T.v(nearIndexList(rewire_index)).yPrev = newPoint(2);
                T.v(nearIndexList(rewire_index)).zPrev = newPoint(3);
                T.v(nearIndexList(rewire_index)).totalCost = newCost;
                T.v(nearIndexList(rewire_index)).indPrev = count;       % ¸üÐÂÏàÁÚ½ÚµãµÄindPrev×Ö¶ÎÎªÐÂ½ÚµãµÄË÷Òý
                
                delete(pHandleList());
                if nearIndexList(rewire_index) <= length(lHandleList)
                delete(lHandleList(nearIndexList(rewire_index)));
                end
                lHandleList(nearIndexList(rewire_index)) = plot3([T.v(nearIndexList(rewire_index)).x, newPoint(1)], [T.v(nearIndexList(rewire_index)).y, newPoint(2)],[T.v(nearIndexList(rewire_index)).z, newPoint(3)], 'r', 'Linewidth', 1.3);
                %ÔÚÈýÎ¬¿Õ¼äÖÐ»æÖÆÒ»Ìõ´ÓÏàÁÚ½Úµãµ½ÐÂ½ÚµãµÄºìÉ«Â·¾¶Ïß¶Î£¬²¢¸üÐÂlHandleListÁÐ±íÖÐÏàÁÚ½ÚµãµÄÂ·¾¶Ïß¶Î¾ä±ú¡£
                %pHandleList = [pHandleList p_handle];    %»æÍ¼µÄ¾ä±úË÷Òý¼´Îªcount
                %lHandleList = [lHandleList l_handle];
            end
        end
    end
    
    %Step 8:¼ì²éÊÇ·ñµ½´ïÄ¿±êµã¸½½ü
    disToGoal = sqrt((newPoint(1) - goal(1))^2 + (newPoint(2)- goal(2))^2+(newPoint(3)- goal(3))^2);
    %Ê×ÏÈ£¬´úÂë¼ÆËãÐÂ½Úµã£¨newPoint£©µ½Ä¿±êµã£¨goal£©µÄ¾àÀë£¨disToGoal£©¡£Èç¹û¾àÀëÐ¡ÓÚÄ¿±êãÐÖµ£¨GoalThreshold£©ÇÒ»¹Ã»ÓÐÕÒµ½Â·¾¶£¬Ôò½øÈëifÓï¾ä¿é¡£
    if(disToGoal < GoalThreshold && ~findPath)    % ÕÒµ½Ä¿±êµã£¬´ËÌõ¼þÖ»½øÈëÒ»´Î
        findPath = 1;       %½«findpath±ê¼ÇÎª1£¬±íÊ¾ÒÑ¾­ÕÒµ½ÁËÂ·¾¶¡£
        count = count+1;    %Ôö¼Ó¼ÆÊýÆ÷µÄÖµ£¬ÓÃÓÚ±êÊ¶ÐÂÌí¼ÓµÄÄ¿±ê½ÚµãÔÚÊ÷ÖÐµÄË÷Òý¡£
        Goal_index = count;
        T.v(count).x = goal(1);          %½«Ä¿±êµãµÄ×ø±êgoal¸³Öµ¸øÊ÷TÖÐÐÂ½ÚµãµÄ×ø±ê
        T.v(count).y = goal(2);
        T.v(count).z = goal(3); 
        T.v(count).xPrev = newPoint(1);    %½«ÐÂ½ÚµãµÄ¸¸½Úµã×ø±ê¸³Öµ¸øÊ÷TÖÐÐÂ½ÚµãµÄ¸¸½Úµã×ø±ê 
        T.v(count).yPrev = newPoint(2);
        T.v(count).zPrev = newPoint(3);
        T.v(count).totalCost = T.v(count - 1).totalCost + disToGoal;   %¼ÆËãÐÂ½Úµãµ½ÆðÊ¼µãµÄ×Ü´ú¼Û£¬Ö®Ç°½ÚµãµÄ×Ü´ú¼Û¼ÓÉÏÐÂ½Úµãµ½Ä¿±êµãµÄ¾àÀë
        T.v(count).indPrev = count - 1;     %Æä¸¸½Úµãx_nearµÄindex     ½«ÐÂ½ÚµãµÄ¸¸½ÚµãË÷Òý¸³ÖµÎªcount-1
    end
    
    if(findPath == 1)                       %Èç¹ûÒÑ¾­ÕÒµ½Â·¾¶£¬ÔòÖ´ÐÐÏÂÃæµÄ´úÂë¿é
        update_count = update_count + 1;    
        if(update_count == UpdateTime)      %½«update_countµÈÓÚUpdate Time,Ôò±íÊ¾ÐèÒª¸üÐÂÂ·¾¶
            update_count = 0;               
            j = 2;
            path.pos(1).x = goal(1);        %½«Ä¿±êµãµÄ×ø±ê¸³Öµ¸øÂ·¾¶ÉÏµÄµÚÒ»¸öÎ»ÖÃ£¨path.pos(1)£©
            path.pos(1).y = goal(2);
            path.pos(1).z = goal(3);
            pathIndex = T.v(Goal_index).indPrev;    %Í¨¹ýGoal_indexÕÒµ½Â·¾¶µÄÆðÊ¼µãË÷Òý
            while 1                                 %Í¨¹ýwhileÑ­»·»ØËÝÂ·¾¶£¬½«Â·¾¶µÄÃ¿¸ö½ÚµãµÄ×ø±ê±£´æÔÚpath.posÖÐ£¬Ö±µ½»ØËÝµ½Æðµã£¨pathIndex == 0£©ÎªÖ¹¡£
                path.pos(j).x = T.v(pathIndex).x;
                path.pos(j).y = T.v(pathIndex).y;
                path.pos(j).z = T.v(pathIndex).z;
                pathIndex = T.v(pathIndex).indPrev;    % ÑØÖÕµã»ØËÝµ½Æðµã
                if pathIndex == 0
                    break
                end
                j=j+1;
            end  
            
            for delete_index = 1:length(resHandleList)     %Ê¹ÓÃdeleteº¯ÊýÉ¾³ýÖ®Ç°»æÖÆµÄÂ·¾¶Í¼ÐÎ
            	delete(resHandleList(delete_index));
            end
            for j = 2:length(path.pos)                     %Í¨¹ýforÑ­»·±éÀúÂ·¾¶ÖÐµÄÃ¿¸ö½Úµã£¬»æÖÆÏàÓ¦µÄÂ·¾¶Ïß¶Î£¬½«Í¼ÐÎ¾ä±ú´æ´¢ÔÚresHandleListÖÐ
                res_handle = plot3([path.pos(j).x; path.pos(j-1).x;], [path.pos(j).y; path.pos(j-1).y],[path.pos(j).z; path.pos(j-1).z;], 'g', 'Linewidth', 3.4);
                resHandleList = [resHandleList res_handle];
            end
        end
    end  
	pause(DelayTime); %ÔÝÍ£DelayTime s£¬Ê¹µÃRRT*À©Õ¹¹ý³ÌÈÝÒ×¹Û²ì
end
 
for delete_index = 1:length(resHandleList)       %Ê¹ÓÃforÑ­»·±éÀúresHandleListÁÐ±íÖÐµÄËùÓÐÂ·¾¶Ïß¶Î¾ä±ú£¬²¢µ÷ÓÃdeleteº¯Êý½«ÆäÉ¾³ý
	delete(resHandleList(delete_index));
end
for j = 2:length(path.pos)           
	res_handle = plot3([path.pos(j).x; path.pos(j-1).x;], [path.pos(j).y; path.pos(j-1).y],[path.pos(j).z; path.pos(j-1).z;], 'g', 'Linewidth', 3.4);
	resHandleList = [resHandleList res_handle];
end

disp('The path is found!');
elapsedTime = toc;   % ¼ÆËã¾­¹ýµÄÊ±¼ä
fprintf('The elapsed time is£º%f Ãë\n', elapsedTime);
% %% ½¨Á¢ÆðµãºÍÖÕµãÁ¬Ïß²¢ÓëzÖáÆ½ÐÐ½¨Á¢µÄÃæÇÐ¸îÇòÌåÐÎ³ÉÇòÃæ
% x=[10;10;250;250];
% y=[10;10;250;250];
% z=[0;250;250;0];
% fill3(x,y,z,[0.58,0.8,1]);
% alpha(0.5);
% %% ¼ÆËãÂ·¾¶µÄ×ÜÌå³¤¶È
for i = 1:length(T.v)
    if isnan(T.v(i).x)
        lastTotalCost = T.v(i).totalCost;  % ¸üÐÂlastTotalCostÎªµ±Ç°Âú×ãÌõ¼þµÄtotalCostµÄÖµ
    end
end

fprintf('The length of the last path that satisfies the condition is£º%f \n', lastTotalCost); 
% ¼ÙÉè pos ÊÇ°üº¬ 11 ¸ö½á¹¹ÌåµÄ 1x11 ½á¹¹Êý×é
pos = path.pos; % Ìæ»»ÎªÄãµÄÊµ¼ÊÊý¾Ý

% »ñÈ¡½á¹¹Êý×éµÄ³¤¶È
num_pos = length(pos);

% ³õÊ¼»¯¾ØÕó£¬¼ÙÉèÃ¿¸ö½á¹¹ÌåÖÐµÄ×Ö¶ÎÃûÎª x ºÍ y
output_matrix = zeros(num_pos, 3);

% Õ¹¿ª½á¹¹Êý×éµÄ×Ö¶ÎÖµ
for p = 1:num_pos
    output_matrix(p, 1) = pos(p).x;
    output_matrix(p, 2) = pos(p).y;
    output_matrix(p, 3) = pos(p).z;
end

% Êä³öÕ¹¿ªºóµÄ¾ØÕó
 disp(output_matrix);
%%
% ¶¨Òå¾ØÕó
j = [output_matrix];

% »ñÈ¡×îºóÒ»ÁÐÊý¾Ý
lastColumn = j(:, end);

% ÅÐ¶Ï×îºóÒ»ÁÐÊý¾ÝÊÇ·ñÒÀ´ÎÔö´ó
if all(diff(lastColumn) > 0)
    j = [output_matrix];
else
    % ÕÒµ½µÚÒ»¸öÊý¾ÝÐ¡ÓÚÇ°ÃæµÄÊý¾ÝµÄÎ»ÖÃ
    index = find(diff(lastColumn) < 0, 1);
    % ±£Áô z(z(:, end) < z(index+1, end), :) µÄÊý¾Ý
    j1 = j(j(:, end) < j(index+1, end), :);
    % ±£Áô z(index+1:end, :) µÄÊý¾Ý
    j2 = j(index+1:end, :);
    % ºÏ²¢Á½¸ö½á¹ûÎªÒ»¸ö¾ØÕó
    j = [j1; j2];
end
 
 % ÕÒµ½ÖØ¸´ÐÐµÄÂß¼­ÏòÁ¿
duplicateRows = [false; all(diff(j) == 0, 2)];

% É¾³ýÖØ¸´ÐÐÖ»±£ÁôµÚÒ»´Î³öÏÖµÄÐÐ
j = j(~duplicateRows, :);
disp(j);
output_matrix=j ;
[j_rows, ~] = size(j);
fprintf('The length of the last path that satisfies the condition is£º%f \n', lastTotalCost); 
disp(['The number of rows in matrix J is£º' num2str(j_rows)]);
%% »æÖÆµÚ¶þÕÅÍ¼
% »æÖÆÕÏ°­Îï£¨ÓëÍ¼1ÖÐÏàÍ¬µÄ´úÂë£©
x0 = 100; 
y0 = 100; 
z0 = 100;                         % Õý·½ÌåÖÐÐÄ×ø±ê
cubeCenter = [95   130    15
    95   130    45
    95   130    75
    95   130   105
    95   130   135
    95   100    15
    95   100    45
    95   100    75
    95   100   105
    95   100    135
    65    130    15
    65    130    45
    65   100    15
    65   100    45
    100  40     15
    100  40     30
    130  40     15];       % ÕÏ°­ÎïµÄÖÐÐÄ
d = 30;                            % Õý·½ÌåµÄ±ß³¤ÎªÔ²µÄÖ±¾¶
figure('color',[1 1 1]); % ´´½¨°×É«±³¾°µÄÐÂÍ¼ÐÎ´°¿Ú
figure(2); % ÇÐ»»µ½Í¼ÐÎ´°¿Ú1
alphaValues = linspace(0, 0, 6); % ¶¨ÒåÍ¸Ã÷¶È½¥±äÖµ
for i = 1:length(cubeCenter(:,1)) % i´Ó1µ½5
    cubeVertices = d/2 * [-1 -1 -1; -1 -1 1; -1 1 1; -1 1 -1; 1 -1 -1; 1 -1 1; 1 1 1; 1 1 -1] + repmat(cubeCenter(i,:),8,1); % ¼ÆËãÃ¿¸öÕý·½ÌåµÄ¶¥µã×ø±ê
    cubeFaces = [1 2 3 4; 5 6 7 8; 1 2 6 5; 2 3 7 6; 3 4 8 7; 4 1 5 8]; % ¶¨ÒåÃ¿¸öÕý·½ÌåµÄÃæ
    for j = 1:size(cubeFaces, 1)
        patch('Vertices', cubeVertices, 'Faces', cubeFaces(j,:), 'FaceColor', [1 1 1], 'FaceAlpha', alphaValues(j),'EdgeColor','none'); % ½«À¶É«¸ÄÎª³ÈÉ«
    end
    hold on;
end
untitled3([80,115,0],[110,145,30])
untitled3([80,115,30],[110,145,60])
untitled3([80,115,60],[110,145,90])
untitled3([80,115,90],[110,145,120])
untitled3([80,115,120],[110,145,150])
untitled3([80,85,0],[110,115,30])
untitled3([80,85,30],[110,115,60])
untitled3([80,85,60],[110,115,90])
untitled3([80,85,90],[110,115,120])
untitled3([80,85,120],[110,115,150])
untitled3([50,115,0],[80,145,30])
untitled3([50,115,30],[80,145,60])
untitled3([50,85,0],[80,115,30])
untitled3([50,85,30],[80,115,60])
untitled3([85,25,0],[115,55,30])
untitled3([85,25,30],[115,55,60])
untitled3([115,25,0],[145,55,30])
axis equal; % ½«µ±Ç°Í¼ÐÎµÄ×ø±êÖá±ÈÀýÉèÖÃÎªÏàµÈ
hold on; % ±£³Öµ±Ç°µÄÍ¼ÐÎ´°¿Ú
view(3); % ÉèÖÃÊÓ½ÇÎªÈýÎ¬
axis equal; % ½«µ±Ç°Í¼ÐÎµÄ×ø±êÖá±ÈÀýÉèÖÃÎªÏàµÈ
searchSize = [250 250 250]; % ËÑË÷·¶Î§Îª250 250 250 ËÑË÷¿Õ¼äÁùÃæÌå
hold on; % ±£³Öµ±Ç°µÄÍ¼ÐÎ´°¿Ú
view(3); % ÉèÖÃÊÓ½ÇÎªÈýÎ¬
%% »æÖÆÆðµãºÍÖÕµã
hold on;                         
scatter3(source(1),source(2),source(3),'filled','g');  %scatter»æÖÆÈýÎ¬É¢µãÍ¼µÄº¯Êý£¬filled±íÊ¾Ìî³äÑÕÉ«ÎªÊµÐÄ
scatter3(goal(1),goal(2),goal(3),'filled','b');    

%»æÖÆÂ·¾¶¹æ»®Ïß
for j = 2:length(path.pos)           
	res_handle = plot3([path.pos(j).x; path.pos(j-1).x;], [path.pos(j).y; path.pos(j-1).y],[path.pos(j).z; path.pos(j-1).z;], 'g', 'Linewidth', 3.4);
	resHandleList = [resHandleList res_handle];
end

axis equal;
