# Supplementary material for: Path planning for manipulators based on the planar constraint RRT* algorithm
Source: Sci Rep. 2026 Mar 23;16:14784. doi: 10.1038/s41598-026-44581-7 (PMC13168221; doi:10.1038/s41598-026-44581-7)
Supplement: Supplementary file 2 — Supplementary Material 2 [file 41598_2026_44581_MOESM2_ESM.zip › pc-rrt-start/main4.m]

% ÈÆ×Å¿Õ¼äÖ±Ïßx=y=z£¬ÒÔÊ®¶ÈÎªÒ»¸öÐý×ª·Ö±ðµÃµ½Ã¿Ò»¸öÆ½Ãæ
k = [1, 1, 1]/sqrt(3); % ¿Õ¼äÖ±ÏßÔÚxyz×ø±êÏµÏÂµÄ·½ÏòÏòÁ¿
theta = 10 * pi / 180; % Ðý×ªµÄ½Ç¶È£¬µ¥Î»Îª»¡¶È

% ¶¨ÒåÐèÒªÐý×ªµÄÆ½Ãæ·½³Ì
A = -0.15;
B = -0.62;
C = 0.77;
D = 0;

% ¼ÆËãÐý×ª¾ØÕó
K = [0, -k(3), k(2); k(3), 0, -k(1); -k(2), k(1), 0]; % ²æ³Ë¾ØÕó
R = eye(3) + sin(theta) * K + (1 - cos(theta)) * K^2; % ÂÞµÂÀï¸ñË¹¹«Ê½

% ½«Æ½Ãæ·½³Ì±íÊ¾ÎªÏòÁ¿ÐÎÊ½
P = [A, B, C]';

% ¼ÆËãÐý×ªºóµÄ·¨ÏòÁ¿
P_rotated = R' * P;

% ½«Ðý×ªºóµÄ·¨ÏòÁ¿×ª»¯ÎªÆ½Ãæ·½³Ì
P_rotated = P_rotated / norm(P_rotated);
D = 0;
A_rotated = P_rotated(1);
B_rotated = P_rotated(2);
C_rotated = P_rotated(3);

% Êä³öÐý×ªÇ°ºóµÄÆ½Ãæ·½³Ì
fprintf('The plane equation before rotation£º%.2fx + %.2fy + %.2fz + %.2f = 0\n', A, B, C, D);
fprintf('The plane equation after rotation£º%.2fx + %.2fy + %.2fz + %.2f = 0\n\n', A_rotated, B_rotated, C_rotated, D);
