# Supplementary material for: Path planning for manipulators based on the planar constraint RRT* algorithm
Source: Sci Rep. 2026 Mar 23;16:14784. doi: 10.1038/s41598-026-44581-7 (PMC13168221; doi:10.1038/s41598-026-44581-7)
Supplement: Supplementary file 2 — Supplementary Material 2 [file 41598_2026_44581_MOESM2_ESM.zip › pc-rrt-start/main5.m]

k = [1, 1, 1]/sqrt(3); % ¿Õ¼äÖ±ÏßÔÚxyz×ø±êÏµÏÂµÄ·½ÏòÏòÁ¿

for i = 0:10:360
    theta = i * pi / 180; % Ðý×ªµÄ½Ç¶È£¬µ¥Î»Îª»¡¶È

    % ¶¨ÒåÐèÒªÐý×ªµÄÆ½Ãæ·½³Ì
    A = 0.13;
    B = -0.76;
    C = 0.63;
    D = 0;

    % ¼ÆËãÐý×ª¾ØÕó
    K = [0, -k(3), k(2); k(3), 0, -k(1); -k(2), k(1), 0]; % ²æ³Ë¾ØÕó
    R = eye(3) + sin(theta) * K + (1 - cos(theta)) * K^2; % ÂÞµÂÀï¸ñË¹¹«Ê½

    % ½«Æ½Ãæ·½³Ì±íÊ¾ÎªÏòÁ¿ÐÎÊ½
    P = [A, B, C]';

    % ¼ÆËãÐý×ªºóµÄ·¨ÏòÁ¿
    P_rotated = R' * P;

    % ½«Ðý×ªºóµÄ·¨ÏòÁ¿×ª»¯ÎªÆ½Ãæ·½³Ì
    P_rotated = P_rotated / norm(P_rotated);
    D = 0;
    A_rotated = P_rotated(1);
    B_rotated = P_rotated(2);
    C_rotated = P_rotated(3);

    % Êä³öÐý×ªÇ°ºóµÄÆ½Ãæ·½³Ì
    fprintf('Rotation angle£º%d\n', i);
    fprintf('The plane equation before rotation£º%.2fx + %.2fy + %.2fz + %.2f = 0\n', A, B, C, D);
    fprintf('The plane equation after rotation£º%.2fx + %.2fy + %.2fz + %.2f = 0\n\n', A_rotated, B_rotated, C_rotated, D); 
end
