# Supplementary material for: Path planning for manipulators based on the planar constraint RRT* algorithm
Source: Sci Rep. 2026 Mar 23;16:14784. doi: 10.1038/s41598-026-44581-7 (PMC13168221; doi:10.1038/s41598-026-44581-7)
Supplement: Supplementary file 2 — Supplementary Material 2 [file 41598_2026_44581_MOESM2_ESM.zip › pc-rrt-start/main9_1.m]

for i = 4.5
clearvars -except i;
goal=[10 10 10];              %Ä¿±êµã
source=[150 150 150];         %ÆðÊ¼µã  £¨source À´Ô´£©
GoalThreshold = 30;         % ÉèÖÃÄ¿±êµããÐÖµ
Delta =10;                  % ÉèÖÃÀ©Õ¹²½³¤
RadiusForNeib = 40;         % rewireµÄ·¶Î§£¬°ë¾¶r
MaxIterations = 2500;       % ×î´óµü´ú´ÎÊý
UpdateTime = 50;            % ¸üÐÂÂ·¾¶µÄÊ±¼ä¼ä¸ô
DelayTime = 0.0;            % »æÍ¼ÑÓ³ÙÊ±¼ä
%% ½¨Ê÷³õÊ¼»¯£ºTÊÇÊ÷£¬vÊÇ½Úµã
T.v(1).x = source(1);             % °ÑÆðÊ¼½Úµã¼ÓÈëµ½TÖÐ
T.v(1).y = source(2); 
T.v(1).z = source(3);
T.v(1).xPrev = source(1);         % ½ÚµãµÄ¸¸½Úµã×ø±ê£¬ÆðµãµÄ¸¸½ÚµãÊÇÆä±¾Éí
T.v(1).yPrev = source(2);
T.v(1).zPrev = source(3);
T.v(1).totalCost = 0;         % ´ÓÆðÊ¼½ÚµãµÄÀÛ¼Æcost£¬ÕâÀïÈ¡Å·Ê½¾àÀë
T.v(1).indPrev = 0;           % ¸¸½ÚµãµÄË÷Òý
% »æÖÆÕÏ°­Îï£¨ÒÔÇòÎªÀý£¬Ö÷ÒªÊÇ·½±ã¼ÆËã£©
x0 = 100; 
y0 = 100; 
z0 = 100;                         % Õý·½ÌåÖÐÐÄ×ø±ê
cubeCenter = [95   100    15
    95   100    45
    95   100    75
    95   100   105
    70    50    15
    70    50    45
    70    50    75
    65   100    15
    65   100    45];     % ÕÏ°­ÎïµÄÖÐÐÄ
d = 30;                            % Õý·½ÌåµÄ±ß³¤ÎªÔ²µÄÖ±¾¶

figure('color',[1 1 1]); % ´´½¨°×É«±³¾°µÄÐÂÍ¼ÐÎ´°¿Ú
figure(1); % ÇÐ»»µ½Í¼ÐÎ´°¿Ú1
alphaValues = linspace(0, 0, 6); % ¶¨ÒåÍ¸Ã÷¶È½¥±äÖµ
for k = 1:length(cubeCenter(:,1)) % i´Ó1µ½5
    cubeVertices = d/2 * [-1 -1 -1; -1 -1 1; -1 1 1; -1 1 -1; 1 -1 -1; 1 -1 1; 1 1 1; 1 1 -1] + repmat(cubeCenter(k,:),8,1); % ¼ÆËãÃ¿¸öÕý·½ÌåµÄ¶¥µã×ø±ê
    cubeFaces = [1 2 3 4; 5 6 7 8; 1 2 6 5; 2 3 7 6; 3 4 8 7; 4 1 5 8]; % ¶¨ÒåÃ¿¸öÕý·½ÌåµÄÃæ
    for j = 1:size(cubeFaces, 1)
        patch('Vertices', cubeVertices, 'Faces', cubeFaces(j,:), 'FaceColor', [1 1 1], 'FaceAlpha', alphaValues(j),'EdgeColor','none'); % ½«À¶É«¸ÄÎª³ÈÉ«
    end
    hold on;
end
untitled3([80,85,0],[110,115,30])
untitled3([80,85,30],[110,115,60])
untitled3([80,85,60],[110,115,90])
untitled3([80,85,90],[110,115,120])
untitled3([55,35,0],[85,65,30])
untitled3([55,35,30],[85,65,60])
untitled3([55,35,60],[85,65,90])
untitled3([50,85,0],[80,115,30])
untitled3([50,85,30],[80,115,60])
axis equal; % ½«µ±Ç°Í¼ÐÎµÄ×ø±êÖá±ÈÀýÉèÖÃÎªÏàµÈ
hold on; % ±£³Öµ±Ç°µÄÍ¼ÐÎ´°¿Ú
view(3); % ÉèÖÃÊÓ½ÇÎªÈýÎ¬
axis equal; % ½«µ±Ç°Í¼ÐÎµÄ×ø±êÖá±ÈÀýÉèÖÃÎªÏàµÈ
searchSize = [250 250 250]; % ËÑË÷·¶Î§Îª250 250 250 ËÑË÷¿Õ¼äÁùÃæÌå
hold on; % ±£³Öµ±Ç°µÄÍ¼ÐÎ´°¿Ú
view(3); % ÉèÖÃÊÓ½ÇÎªÈýÎ¬
%% »æÖÆÆðµãºÍÖÕµã
hold on;                         
scatter3(source(1),source(2),source(3),'filled','g');  %scatter»æÖÆÈýÎ¬É¢µãÍ¼µÄº¯Êý£¬filled±íÊ¾Ìî³äÑÕÉ«ÎªÊµÐÄ
scatter3(goal(1),goal(2),goal(3),'filled','b');        
tic;  % tic-toc: Functions for Elapsed Time            %¿ªÊ¼¼ÆÊ±£¬ÓÃÓÚ²âÁ¿³ÌÐòÔËÐÐµÄÊ±¼ä
count = 1;                                   %½«±äÁ¿count³õÊ¼»¯Îª1
pHandleList = [];                            %´´½¨Ò»¸ö¿ÕµÄ¾ØÕó pHandleList£¬ÓÃÓÚ´æ´¢Í¼ÐÎ»æÖÆµÄ¾ä±ú¡£
lHandleList = [];                            %´´½¨Ò»¸ö¿ÕµÄ¾ØÕó lHandleList£¬ÓÃÓÚ´æ´¢Í¼ÐÎ»æÖÆµÄÏß¾ä±ú¡£
resHandleList = [];                          %´´½¨Ò»¸ö¿ÕµÄ¾ØÕó resHandleList£¬ÓÃÓÚ´æ´¢Í¼ÐÎ»æÖÆµÄ½á¹û¾ä±ú¡£
findPath = 0;                                %½«±äÁ¿ findPath ³õÊ¼»¯Îª 0£¬±íÊ¾»¹Î´ÕÒµ½Â·¾¶¡£
update_count = 0;                            %½«±äÁ¿ update_count ³õÊ¼»¯Îª 0¡£
path.pos = [];                               %³õÊ¼»¯path½á¹¹ÌåÖÐµÄpos×Ö¶ÎÎª¿Õ¾ØÕó£¬ÓÃÓÚ´æ´¢Â·¾¶µãµÄÎ»ÖÃ
% ÈÆ×Å¿Õ¼äÖ±Ïßx=y=z£¬ÒÔÊ®¶ÈÎªÒ»¸öÐý×ª·Ö±ðµÃµ½Ã¿Ò»¸öÆ½Ãæ
k = [1, 1, 1]/sqrt(3); % ¿Õ¼äÖ±ÏßÔÚxyz×ø±êÏµÏÂµÄ·½ÏòÏòÁ¿
jiaodu=i*10;
theta =jiaodu* pi / 180; % Ðý×ªµÄ½Ç¶È£¬µ¥Î»Îª»¡¶È

% ¶¨ÒåÐèÒªÐý×ªµÄÆ½Ãæ·½³Ì
A = 0.13;
B = -0.76;
C = 0.63;
D = 0;

% ¼ÆËãÐý×ª¾ØÕó
K = [0, -k(3), k(2); k(3), 0, -k(1); -k(2), k(1), 0]; % ²æ³Ë¾ØÕó
R = eye(3) + sin(theta) * K + (1 - cos(theta)) * K^2; % ÂÞµÂÀï¸ñË¹¹«Ê½

% ½«Æ½Ãæ·½³Ì±íÊ¾ÎªÏòÁ¿ÐÎÊ½
P = [A, B, C]';

% ¼ÆËãÐý×ªºóµÄ·¨ÏòÁ¿
P_rotated = R' * P;

% ½«Ðý×ªºóµÄ·¨ÏòÁ¿×ª»¯ÎªÆ½Ãæ·½³Ì
P_rotated = P_rotated / norm(P_rotated);
D = 0;
A_rotated = P_rotated(1);
B_rotated = P_rotated(2);
C_rotated = P_rotated(3);
% Êä³öÐý×ªÇ°ºóµÄÆ½Ãæ·½³Ì
fprintf('The plane equation before rotation£º%.2fx + %.2fy + %.2fz + %.2f = 0\n', A, B, C, D);
fprintf('The plane equation after rotation£º%.2fx + %.2fy + %.2fz + %.2f = 0\n', A_rotated, B_rotated, C_rotated, D);
A1 = A_rotated;
B1 = B_rotated;
C1 = C_rotated;
D = 0;
for iter = 1:MaxIterations                   %MaxIterations ÊÇ×î´óµü´ú´ÎÊý£¬iter ÊÇµ±Ç°µÄµü´ú´ÎÊý
    %Step 1:       ÔÚµØÍ¼ÖÐËæ»ú²ÉÑùÒ»¸öµãx_rand£¨sample£©
if rand < 0.5
    while true
        % Éú³ÉÒ»¸öÈýÎ¬×ø±êÑù±¾ x_rand
        x_rand = rand(1, 3).*searchSize;

        % ÅÐ¶ÏÆ½Ãæ·½³ÌµÄÖµÊÇ·ñÐ¡ÓÚ 0.01£¬Èç¹ûÊÇÔòÌø³öÑ­»·
        if abs(A1*x_rand(1) + B1*x_rand(2) + C1*x_rand(3) + D) < 0.01
            break;
        end
    end
else
    x_rand = goal;
    % ½«Ä¿±êµã goal ÉèÖÃÎªÑù±¾ x_rand
    
end
    %Step 2:       ±éÀúÊ÷£¬´ÓÊ÷ÖÐÕÒµ½×î½üÁÚ½üµãx_near£¨Near£©
    minDis = sqrt((x_rand(1) - T.v(1).x)^2 + (x_rand(2) - T.v(1).y)^2+(x_rand(3) - T.v(1).z)^2);
    minIndex = 1;               %¸øminlndex¸³ÖµÎª1£¬±íÊ¾µ±Ç°×îÐ¡¾àÀë¶ÔÓ¦µÄË÷ÒýÎª1
    for i = 2:size(T.v,2)	    %T.v°´ÐÐÏòÁ¿´æ´¢£¬size£¨T.v£¬2£©»ñµÃ½Úµã×ÜÊý
    	distance = sqrt((x_rand(1) - T.v(i).x)^2 + (x_rand(2) - T.v(i).y)^2+(x_rand(3) - T.v(i).z)^2);   
        if(distance < minDis)
            minDis = distance;
            minIndex = i;   
        end     
    end
    x_near(1) = T.v(minIndex).x;    % ÕÒµ½µ±Ç°Ê÷ÖÐÀëx_rand×î½üµÄ½Úµã
    x_near(2) = T.v(minIndex).y;
    x_near(3) = T.v(minIndex).z;
    temp_parent = minIndex;         %½«  minIndex ¸³Öµ¸ø temp_parent
    temp_cost = Delta + T.v(minIndex).totalCost;   %temp_costÊÇ²½³¤¼ÓÉÏ×Ü´ú¼Û
    %Step 3: À©Õ¹µÃµ½x_new½Úµã£¨Steer£©
    movingVec = [x_rand(1)-x_near(1),x_rand(2)-x_near(2),x_rand(3)-x_near(3)];
    movingVec = movingVec/sqrt(sum(movingVec.^2));  % µ¥Î»»¯
    newPoint  = x_near + Delta * movingVec;         % ÑØ×Åµ±Ç°×îÓÅ·½ÏòÒÆ¶¯Ò»¶¨¾àÀëµÃµ½ÐÂ½ÚµãÎ»ÖÃ£¬ÒÔ±ãÔÚÂ·¾¶¹æ»®Ëã·¨ÖÐÉú³¤Â·¾¶Ê÷  £¨ÕâÀïºÃÏñÊÇ¾ØÕóµÄÇó·¨£©
    %Ó¦¸ÃÊÇµÃµ½ÐÂ½Úµã·½±ãÏÂÃæÅö×²¼ì²â
    %plot3(x_rand(1), x_rand(2), x_rand(3),'ro', 'MarkerSize',10, 'MarkerFaceColor','r');
    %plot3(newPoint(1), newPoint(2), newPoint(3), 'bo', 'MarkerSize',10, 'MarkerFaceColor','b');
    
    %theta = atan2((x_rand(2) - x_near(2)),(x_rand(1) - x_near(1)));
    %x_new(1) = x_near(1) + cos(theta) * Delta;
    %x_new(2) = x_near(2) + sin(theta) * Delta;  
    %plot(x_rand(1), x_rand(2), 'ro', 'MarkerSize',10, 'MarkerFaceColor','r');
    %plot(x_new(1), x_new(2), 'bo', 'MarkerSize',10, 'MarkerFaceColor','b');
   
        
    % ¼ì²é½ÚµãÊÇ·ñÊÇcollision-free
    if ~checkPath3(x_near, newPoint, cubeCenter,d) % if extension of closest node in tree to the new point is feasible
        continue;
    end
 
    %Step 4: ÔÚÒÔx_newÎªÔ²ÐÄ£¬°ë¾¶ÎªRµÄÔ²ÄÚËÑË÷½Úµã£¨NearC)    
    disToNewList = [];    % Ã¿´ÎÑ­»·Òª°Ñ¶ÓÁÐÇå¿Õ
    nearIndexList = [];
    for index_near = 1:count            %count´ú±íµ±Ç°Ê÷½ÚµãÊý
        disTonew = sqrt((newPoint(1) - T.v(index_near).x)^2 + (newPoint(2) - T.v(index_near).y)^2+(newPoint(3) - T.v(index_near).z)^2);
        if(disTonew < RadiusForNeib)    % Âú×ãÌõ¼þ£ºÅ·Ê½¾àÀëÐ¡ÓÚR
            disToNewList  = [disToNewList disTonew];     % Âú×ãÌõ¼þµÄËùÓÐ½Úµãµ½x_newµÄcost
            nearIndexList = [nearIndexList index_near];     % Âú×ãÌõ¼þµÄËùÓÐ½Úµã»ùÓÚÊ÷µÄË÷Òý
        end
    end
    
    %Step 5: Ñ¡Ôñx_newµÄ¸¸½Úµã£¬Ê¹x_newµÄÀÛ¼Æcost×îÐ¡£¨ChooseParent£©  
    %Õâ¶Î´úÂëµÄ×÷ÓÃÊÇÔÚÂú×ãÌõ¼þµÄ½ÚµãÖÐÑ¡Ôñ´ú¼Û×îÐ¡ÇÒÂ·¾¶¿ÉÐÐµÄ½Úµã×÷ÎªÐÂ½ÚµãµÄ¸¸½Úµã£¬ÒÔ¹¹½¨Â·¾¶Ê÷µÄÉú³¤¡£
    for cost_index = 1:length(nearIndexList)    % cost_indexÊÇ»ùÓÚdisToNewListµÄË÷Òý£¬²»ÊÇÕû¿ÃÊ÷µÄË÷Òý
        costToNew = disToNewList(cost_index) + T.v(nearIndexList(cost_index)).totalCost;
        if(costToNew < temp_cost)    % temp_costÎªÍ¨¹ýminDist½ÚµãµÄÂ·¾¶µÄcost
            x_mincost(1) = T.v(nearIndexList(cost_index)).x;     % ·ûºÏ¼ôÖ¦Ìõ¼þ½ÚµãµÄ×ø±ê
            x_mincost(2) = T.v(nearIndexList(cost_index)).y;
            x_mincost(3) = T.v(nearIndexList(cost_index)).z;
            if ~checkPath3(x_mincost, newPoint, cubeCenter,d) % if extension of closest node in tree to the new point is feasible
        continue;
            end
        	temp_cost = costToNew;
        	temp_parent = nearIndexList(cost_index);
        end
    end
    
    %Step 6: ½«x_new²åÈëÊ÷T£¨AddNodeEdge£© ÊµÏÖÁËÂ·¾¶Ê÷µÄ¹¹½¨ºÍÂ·¾¶¿ÉÊÓ»¯¹¦ÄÜ
    count = count+1;    %  Ôö¼ÓÒ»¸ö¼ÆÊýÆ÷£¬±íÊ¾×îÐÂ½ÚµãµÄË÷Òý
    
    T.v(count).x = newPoint(1);       %½«×îÐÂ½ÚµãµÄx£¬y£¬z×ø±ê´æ´¢ÔÚÊ÷½á¹¹TµÄv×Ö¶ÎÖÐµÄµÚcount¸öÔªËØ
    T.v(count).y = newPoint(2); 
    T.v(count).z = newPoint(3); 
    T.v(count).xPrev = T.v(temp_parent).x;  %½«×îÐÂµÄ¸¸½ÚµãµÄx£¬y£¬z×ø±ê´æ´¢ÔÚÊ÷½á¹¹TµÄv×Ö¶ÎÖÐµÄµÚcount¸öÔªËØµÄxPrev×Ö¶ÎÖÐ
    T.v(count).yPrev = T.v(temp_parent).y;
    T.v(count).zPrev = T.v(temp_parent).z;
    T.v(count).totalCost = temp_cost;     %½«×îÐÂ½ÚµãµÄ×Ü´ú¼Û´æ´¢ÔÚÊ÷½á¹¹TµÄv×Ö¶ÎÖÐµÄµÚcount¸öÔªËØµÄtotalCost×Ö¶ÎÖÐ
    T.v(count).indPrev = temp_parent;     %½«×îÐÂ½ÚµãµÄ¸¸½ÚµãµÄË÷Òý´æ´¢ÔÚÊ÷½á¹¹TµÄv×Ö¶ÎÖÐµÄµÚcount¸öÔªËØµÄindPrev×Ö¶ÎÖÐ
    
   l_handle = plot3([T.v(count).xPrev; newPoint(1)], [T.v(count).yPrev; newPoint(2)],[T.v(count).zPrev; newPoint(3)], 'b', 'Linewidth', 1.3);  %ÔÚÈýÎ¬¿Õ¼äÖÐ»æÖÆÒ»Ìõ´Ó¸¸½Úµãµ½×îÐÂ½ÚµãµÄÀ¶É«Â·¾¶Ïß¶Î£¬²¢·µ»Ø¸ÃÂ·¾¶Ïß¶ÎµÄ¾ä±ú
   p_handle = plot3(newPoint(1), newPoint(2),newPoint(3), 'ko', 'MarkerSize', 4, 'MarkerFaceColor','k');           %ÔÚÈýÎ¬¿Õ¼äÖÐÒÔºÚÉ«Ô²µãÐÎÊ½»æÖÆ×îÐÂ½Úµã£¬²¢·µ»Ø¸Ã½ÚµãµÄ¾ä±ú
   
   pHandleList = [pHandleList p_handle];    %½«×îÐÂ½ÚµãµÄ¾ä±úÌí¼Óµ½pHandleListÁÐ±íÖÐ£¬ÓÃÓÚºóÐøµÄ¾ä±ú¹ÜÀíºÍ¸üÐÂ
   lHandleList = [lHandleList l_handle];    %½«Â·¾¶Ïß¶ÎµÄ¾ä±úÌí¼Óµ½lHandleListÁÐ±íÖÐ£¬ÓÃÓÚºóÐøµÄ¾ä±ú¹ÜÀíºÍ¸üÐÂ
   pause(DelayTime);                %ÔÚ»æÍ¼Ç°ÔÝÍ£Ò»¶ÎÊ±¼ä£¬ÒÔ±ã¹Û²ìÂ·¾¶µÄ¹¹½¨¹ý³Ì
    %Step 7: ¼ôÖ¦(rewire)
    for rewire_index = 1:length(nearIndexList)            %¶ÔnearlndexListÁÐ±íÖÐµÄÃ¿¸öË÷Òý½øÐÐÑ­»·µü´ú£¬¸ÃÁÐ±í°üº¬ÓëÐÂ½Úµã£¨newPoint£©ÏàÁÚµÄ½ÚµãµÄË÷Òý
        if(nearIndexList(rewire_index) ~= temp_parent)    % Èô²»ÊÇÖ®Ç°¼ÆËãµÄ×îÐ¡costµÄ½Úµã
            newCost = temp_cost + disToNewList(rewire_index);    % ¼ÆËãÐÂ½ÚµãÔÙ·µ»ØÂ·¾¶µÄ×Ü´ú¼Û¡£½«temp_cost(´ÓÆðµãµ½¸¸½ÚµãµÄ×Ü´ú¼Û£©ÓëdisToNewList£¨ÐÂ½Úµãµ½ÏàÁÚ½ÚµãµÄ¾àÀë£©Ïà¼Ó
            if(newCost < T.v(nearIndexList(rewire_index)).totalCost)    % ¼ì²éÐÂÂ·¾¶µÄ×Ü´ú¼ÛÊÇ·ñ±ÈÏàÁÚ½Úµãµ±Ç°¼ÇÂ¼µÄ×Ü´ú¼Û¸üÐ¡¡£ÊÇµÄ»°ÐèÒª¼ôÖ¦
                x_neib(1) = T.v(nearIndexList(rewire_index)).x;     % ·ûºÏ¼ôÖ¦Ìõ¼þ½ÚµãµÄ×ø±ê
                x_neib(2) = T.v(nearIndexList(rewire_index)).y;
                x_neib(3) = T.v(nearIndexList(rewire_index)).z;
                if ~checkPath3(x_neib, newPoint, cubeCenter,d) % ¼ì²é´ÓÊ÷ÖÐ×î½Ó½üÐÂµãµÄ½Úµãµ½ÐÂµãµÄÂ·¾¶ÊÇ·ñ¿ÉÐÐ¡£Èç¹û²»¿ÉÐÐ£¬ÔòÌø¹ýµ±Ç°µü´ú£¬¼ÌÐøÏÂÒ»¸öµü´ú
                    continue;
                end
                T.v(nearIndexList(rewire_index)).xPrev = newPoint(1);      % ¶Ô¸ÃneighborÐÅÏ¢½øÐÐ¸üÐÂ
                T.v(nearIndexList(rewire_index)).yPrev = newPoint(2);
                T.v(nearIndexList(rewire_index)).zPrev = newPoint(3);
                T.v(nearIndexList(rewire_index)).totalCost = newCost;
                T.v(nearIndexList(rewire_index)).indPrev = count;       % ¸üÐÂÏàÁÚ½ÚµãµÄindPrev×Ö¶ÎÎªÐÂ½ÚµãµÄË÷Òý
                delete(pHandleList());
                if nearIndexList(rewire_index) <= length(lHandleList)
                delete(lHandleList(nearIndexList(rewire_index)));
                end
                lHandleList(nearIndexList(rewire_index)) = plot3([T.v(nearIndexList(rewire_index)).x, newPoint(1)], [T.v(nearIndexList(rewire_index)).y, newPoint(2)],[T.v(nearIndexList(rewire_index)).z, newPoint(3)], 'r', 'Linewidth', 1.3);
                %ÔÚÈýÎ¬¿Õ¼äÖÐ»æÖÆÒ»Ìõ´ÓÏàÁÚ½Úµãµ½ÐÂ½ÚµãµÄºìÉ«Â·¾¶Ïß¶Î£¬²¢¸üÐÂlHandleListÁÐ±íÖÐÏàÁÚ½ÚµãµÄÂ·¾¶Ïß¶Î¾ä±ú¡£
                %pHandleList = [pHandleList p_handle];    %»æÍ¼µÄ¾ä±úË÷Òý¼´Îªcount
                %lHandleList = [lHandleList l_handle];
            end
        end
    end
    
    %Step 8:¼ì²éÊÇ·ñµ½´ïÄ¿±êµã¸½½ü
    disToGoal = sqrt((newPoint(1) - goal(1))^2 + (newPoint(2)- goal(2))^2+(newPoint(3)- goal(3))^2);
    %Ê×ÏÈ£¬´úÂë¼ÆËãÐÂ½Úµã£¨newPoint£©µ½Ä¿±êµã£¨goal£©µÄ¾àÀë£¨disToGoal£©¡£Èç¹û¾àÀëÐ¡ÓÚÄ¿±êãÐÖµ£¨GoalThreshold£©ÇÒ»¹Ã»ÓÐÕÒµ½Â·¾¶£¬Ôò½øÈëifÓï¾ä¿é¡£
    if(disToGoal < GoalThreshold && ~findPath)    % ÕÒµ½Ä¿±êµã£¬´ËÌõ¼þÖ»½øÈëÒ»´Î
        findPath = 1;       %½«findpath±ê¼ÇÎª1£¬±íÊ¾ÒÑ¾­ÕÒµ½ÁËÂ·¾¶¡£
        count = count+1;    %Ôö¼Ó¼ÆÊýÆ÷µÄÖµ£¬ÓÃÓÚ±êÊ¶ÐÂÌí¼ÓµÄÄ¿±ê½ÚµãÔÚÊ÷ÖÐµÄË÷Òý¡£
        Goal_index = count;
        T.v(count).x = goal(1);          %½«Ä¿±êµãµÄ×ø±êgoal¸³Öµ¸øÊ÷TÖÐÐÂ½ÚµãµÄ×ø±ê
        T.v(count).y = goal(2);
        T.v(count).z = goal(3); 
        T.v(count).xPrev = newPoint(1);    %½«ÐÂ½ÚµãµÄ¸¸½Úµã×ø±ê¸³Öµ¸øÊ÷TÖÐÐÂ½ÚµãµÄ¸¸½Úµã×ø±ê 
        T.v(count).yPrev = newPoint(2);
        T.v(count).zPrev = newPoint(3);
        T.v(count).totalCost = T.v(count - 1).totalCost + disToGoal;   %¼ÆËãÐÂ½Úµãµ½ÆðÊ¼µãµÄ×Ü´ú¼Û£¬Ö®Ç°½ÚµãµÄ×Ü´ú¼Û¼ÓÉÏÐÂ½Úµãµ½Ä¿±êµãµÄ¾àÀë
        T.v(count).indPrev = count - 1;     %Æä¸¸½Úµãx_nearµÄindex     ½«ÐÂ½ÚµãµÄ¸¸½ÚµãË÷Òý¸³ÖµÎªcount-1
    end
    
    if(findPath == 1)                       %Èç¹ûÒÑ¾­ÕÒµ½Â·¾¶£¬ÔòÖ´ÐÐÏÂÃæµÄ´úÂë¿é
        update_count = update_count + 1;    
        if(update_count == UpdateTime)      %½«update_countµÈÓÚUpdate Time,Ôò±íÊ¾ÐèÒª¸üÐÂÂ·¾¶
            update_count = 0;               
            j = 2;
            path.pos(1).x = goal(1);        %½«Ä¿±êµãµÄ×ø±ê¸³Öµ¸øÂ·¾¶ÉÏµÄµÚÒ»¸öÎ»ÖÃ£¨path.pos(1)£©
            path.pos(1).y = goal(2);
            path.pos(1).z = goal(3);
            pathIndex = T.v(Goal_index).indPrev;    %Í¨¹ýGoal_indexÕÒµ½Â·¾¶µÄÆðÊ¼µãË÷Òý
            while 1                                 %Í¨¹ýwhileÑ­»·»ØËÝÂ·¾¶£¬½«Â·¾¶µÄÃ¿¸ö½ÚµãµÄ×ø±ê±£´æÔÚpath.posÖÐ£¬Ö±µ½»ØËÝµ½Æðµã£¨pathIndex == 0£©ÎªÖ¹¡£
                path.pos(j).x = T.v(pathIndex).x;
                path.pos(j).y = T.v(pathIndex).y;
                path.pos(j).z = T.v(pathIndex).z;
                pathIndex = T.v(pathIndex).indPrev;    % ÑØÖÕµã»ØËÝµ½Æðµã
                if pathIndex == 0
                    break
                end
                j=j+1;
            end  
            
            for delete_index = 1:length(resHandleList)     %Ê¹ÓÃdeleteº¯ÊýÉ¾³ýÖ®Ç°»æÖÆµÄÂ·¾¶Í¼ÐÎ
            	delete(resHandleList(delete_index));
            end
            for j = 2:length(path.pos)                     %Í¨¹ýforÑ­»·±éÀúÂ·¾¶ÖÐµÄÃ¿¸ö½Úµã£¬»æÖÆÏàÓ¦µÄÂ·¾¶Ïß¶Î£¬½«Í¼ÐÎ¾ä±ú´æ´¢ÔÚresHandleListÖÐ
                res_handle = plot3([path.pos(j).x; path.pos(j-1).x;], [path.pos(j).y; path.pos(j-1).y],[path.pos(j).z; path.pos(j-1).z;], 'g', 'Linewidth', 4.5);
                resHandleList = [resHandleList res_handle];
            end
        end
    end  
	pause(DelayTime); %ÔÝÍ£DelayTime s£¬Ê¹µÃRRT*À©Õ¹¹ý³ÌÈÝÒ×¹Û²ì
end
 
for delete_index = 1:length(resHandleList)       %Ê¹ÓÃforÑ­»·±éÀúresHandleListÁÐ±íÖÐµÄËùÓÐÂ·¾¶Ïß¶Î¾ä±ú£¬²¢µ÷ÓÃdeleteº¯Êý½«ÆäÉ¾³ý
	delete(resHandleList(delete_index));
end
for j = 2:length(path.pos)           
	res_handle = plot3([path.pos(j).x; path.pos(j-1).x;], [path.pos(j).y; path.pos(j-1).y],[path.pos(j).z; path.pos(j-1).z;], 'g', 'Linewidth', 4.5);
	resHandleList = [resHandleList res_handle];
end
lastTotalCost = 0;  % ³õÊ¼»¯±äÁ¿ÓÃÓÚ´æ´¢Âú×ãÌõ¼þµÄ×îºóÒ»¸ötotalCostµÄÖµ

for i = 1:length(T.v)
    if isnan(T.v(i).x)
        lastTotalCost = T.v(i).totalCost;  % ¸üÐÂlastTotalCostÎªµ±Ç°Âú×ãÌõ¼þµÄtotalCostµÄÖµ
    end
end

fprintf('Rotation angle£º%d \n', jiaodu);
fprintf('The length of the last path that satisfies the condition is£º%f \n', lastTotalCost);     
disp('The path is found!');
elapsedTime = toc;   % ¼ÆËã¾­¹ýµÄÊ±¼ä
fprintf('The elapsed time is£º%f Ãë\n\n', elapsedTime);
% ¼ÙÉè pos ÊÇ°üº¬ 11 ¸ö½á¹¹ÌåµÄ 1x11 ½á¹¹Êý×é
pos = path.pos; % Ìæ»»ÎªÄãµÄÊµ¼ÊÊý¾Ý

% »ñÈ¡½á¹¹Êý×éµÄ³¤¶È
num_pos = length(pos);

% ³õÊ¼»¯¾ØÕó£¬¼ÙÉèÃ¿¸ö½á¹¹ÌåÖÐµÄ×Ö¶ÎÃûÎª x ºÍ y
output_matrix = zeros(num_pos, 3);

% Õ¹¿ª½á¹¹Êý×éµÄ×Ö¶ÎÖµ
for p = 1:num_pos
    output_matrix(p, 1) = pos(p).x;
    output_matrix(p, 2) = pos(p).y;
    output_matrix(p, 3) = pos(p).z;
end

% Êä³öÕ¹¿ªºóµÄ¾ØÕó
 disp(output_matrix);
%%
% ¶¨Òå¾ØÕó
j = [output_matrix];

% »ñÈ¡×îºóÒ»ÁÐÊý¾Ý
lastColumn = j(:, end);

% ÅÐ¶Ï×îºóÒ»ÁÐÊý¾ÝÊÇ·ñÒÀ´ÎÔö´ó
if all(diff(lastColumn) >= 0)
    j = [output_matrix];
else
    % ÕÒµ½µÚÒ»¸öÊý¾ÝÐ¡ÓÚÇ°ÃæµÄÊý¾ÝµÄÎ»ÖÃ
    index = find(diff(lastColumn) < 0, 1);
    % ±£Áô z(z(:, end) < z(index+1, end), :) µÄÊý¾Ý
    j1 = j(j(:, end) < j(index+1, end), :);
    % ±£Áô z(index+1:end, :) µÄÊý¾Ý
    j2 = j(index+1:end, :);
    % ºÏ²¢Á½¸ö½á¹ûÎªÒ»¸ö¾ØÕó
    j = [j1; j2];
end
 
 % ÕÒµ½ÖØ¸´ÐÐµÄÂß¼­ÏòÁ¿
duplicateRows = [false; all(diff(j) == 0, 2)];

% É¾³ýÖØ¸´ÐÐÖ»±£ÁôµÚÒ»´Î³öÏÖµÄÐÐ
j = j(~duplicateRows, :);
disp(j);
output_matrix=j ;
[j_rows, ~] = size(j);
disp(['The number of rows in matrix J is£º' num2str(j_rows)]);
%% Ôö¼Ó¾àÀëµÄÎå´Î¶àÏîÊ½
figure('color',[1 1 1]);
% Ìá¹©µÄÊý¾Ý
goal=[10 10 10];              %Ä¿±êµã
source=[150 150 150];         %ÆðÊ¼µã  £¨source À´Ô´£©
GoalThreshold = 30;         % ÉèÖÃÄ¿±êµããÐÖµ
Delta =10;                  % ÉèÖÃÀ©Õ¹²½³¤
RadiusForNeib = 40;         % rewireµÄ·¶Î§£¬°ë¾¶r
MaxIterations = 2500;       % ×î´óµü´ú´ÎÊý
UpdateTime = 50;            % ¸üÐÂÂ·¾¶µÄÊ±¼ä¼ä¸ô
DelayTime = 0.0;            % »æÍ¼ÑÓ³ÙÊ±¼ä
%% ½¨Ê÷³õÊ¼»¯£ºTÊÇÊ÷£¬vÊÇ½Úµã
T.v(1).x = source(1);             % °ÑÆðÊ¼½Úµã¼ÓÈëµ½TÖÐ
T.v(1).y = source(2); 
T.v(1).z = source(3);
T.v(1).xPrev = source(1);         % ½ÚµãµÄ¸¸½Úµã×ø±ê£¬ÆðµãµÄ¸¸½ÚµãÊÇÆä±¾Éí
T.v(1).yPrev = source(2);
T.v(1).zPrev = source(3);
T.v(1).totalCost = 0;         % ´ÓÆðÊ¼½ÚµãµÄÀÛ¼Æcost£¬ÕâÀïÈ¡Å·Ê½¾àÀë
T.v(1).indPrev = 0;           % ¸¸½ÚµãµÄË÷Òý
% »æÖÆÕÏ°­Îï£¨ÒÔÇòÎªÀý£¬Ö÷ÒªÊÇ·½±ã¼ÆËã£©
x0 = 100; 
y0 = 100; 
z0 = 100;                         % Õý·½ÌåÖÐÐÄ×ø±ê
cubeCenter = [95   100    15
    95   100    45
    95   100    75
    95   100   105
    70    50    15
    70    50    45
    70    50    75
    65   100    15
    65   100    45];    % ÕÏ°­ÎïµÄÖÐÐÄ
d = 30;                            % Õý·½ÌåµÄ±ß³¤ÎªÔ²µÄÖ±¾¶

% figure('color',[1 1 1]); % ´´½¨°×É«±³¾°µÄÐÂÍ¼ÐÎ´°¿Ú
% figure(2); % ÇÐ»»µ½Í¼ÐÎ´°¿Ú1
alphaValues = linspace(0, 0, 6); % ¶¨ÒåÍ¸Ã÷¶È½¥±äÖµ
for i = 1:length(cubeCenter(:,1)) % i´Ó1µ½5
    cubeVertices = d/2 * [-1 -1 -1; -1 -1 1; -1 1 1; -1 1 -1; 1 -1 -1; 1 -1 1; 1 1 1; 1 1 -1] + repmat(cubeCenter(i,:),8,1); % ¼ÆËãÃ¿¸öÕý·½ÌåµÄ¶¥µã×ø±ê
    cubeFaces = [1 2 3 4; 5 6 7 8; 1 2 6 5; 2 3 7 6; 3 4 8 7; 4 1 5 8]; % ¶¨ÒåÃ¿¸öÕý·½ÌåµÄÃæ
    for j = 1:size(cubeFaces, 1)
        patch('Vertices', cubeVertices, 'Faces', cubeFaces(j,:), 'FaceColor', [1 1 1], 'FaceAlpha', alphaValues(j),'EdgeColor','none'); % ½«À¶É«¸ÄÎª³ÈÉ«
    end
    hold on;
end
untitled3([80,85,0],[110,115,30])
untitled3([80,85,30],[110,115,60])
untitled3([80,85,60],[110,115,90])
untitled3([80,85,90],[110,115,120])
untitled3([55,35,0],[85,65,30])
untitled3([55,35,30],[85,65,60])
untitled3([55,35,60],[85,65,90])
untitled3([50,85,0],[80,115,30])
untitled3([50,85,30],[80,115,60])
axis equal; % ½«µ±Ç°Í¼ÐÎµÄ×ø±êÖá±ÈÀýÉèÖÃÎªÏàµÈ
hold on; % ±£³Öµ±Ç°µÄÍ¼ÐÎ´°¿Ú
view(3); % ÉèÖÃÊÓ½ÇÎªÈýÎ¬
axis equal; % ½«µ±Ç°Í¼ÐÎµÄ×ø±êÖá±ÈÀýÉèÖÃÎªÏàµÈ
searchSize = [250 250 250]; % ËÑË÷·¶Î§Îª250 250 250 ËÑË÷¿Õ¼äÁùÃæÌå
hold on; % ±£³Öµ±Ç°µÄÍ¼ÐÎ´°¿Ú
view(3); % ÉèÖÃÊÓ½ÇÎªÈýÎ¬

data =[output_matrix];

for i = 1:length(data(:,1))                       %¶ÔÊý¾Ýµã±éÀú
    for j = 1:length(cubeCenter(:,1))           %¶ÔÔ²ÐÎÕÏ°­Îï½øÐÐÑ­»·±éÀú
        dist = norm(data(i,:) - cubeCenter(j,:)) - d/2;   %¼ÆËãÊý¾ÝµãÓëÔ²ÐÄÖ®¼äµÄ¾àÀë
        if dist < 15                                         %ÅÐ¶Ï¾àÀëÊÇ·ñÐ¡ÓÚ¹æ¶¨ãÐÖµ£¨ÕâÀïÊÇ15£©
            newDist = d/2 + 16;                             % Ôö¼ÓÒ»Ð©¾àÀë
            dir = (data(i,:) - cubeCenter(j,:))/norm(data(i,:) - cubeCenter(j,:));
            data(i,:) = cubeCenter(j,:) + newDist*dir;
        end
    end
end
% for i = 1:length(data(:,1))                       %¶ÔÊý¾Ýµã±éÀú
%     for j = 1:length(cubeCenter(:,1))           %¶ÔÔ²ÐÎÕÏ°­Îï½øÐÐÑ­»·±éÀú
%         dist = norm(data(i,:) - cubeCenter(j,:)) - sqrt((d^2) * 3);   %¼ÆËãÊý¾ÝµãÓëÔ²ÐÄÖ®¼äµÄ¾àÀë
%         if dist < 0                                         %ÅÐ¶Ï¾àÀëÊÇ·ñÐ¡ÓÚ¹æ¶¨ãÐÖµ£¨ÕâÀïÊÇ15£©
%             newDist =sqrt((d^2) * 3)+ 3;                             % Ôö¼ÓÒ»Ð©¾àÀë
%             dir = (data(i,:) - cubeCenter(j,:))/norm(data(i,:) - cubeCenter(j,:));
%             data(i,:) = cubeCenter(j,:) + newDist*dir;
%         end
%     end
% end

X = data(:, 1);  % »ñÈ¡×Ô±äÁ¿ X µÄÖµ
Y = data(:, 2);  % »ñÈ¡µÚÒ»¸öÒò±äÁ¿ Y1 µÄÖµ
Z = data(:, 3);  % »ñÈ¡µÚ¶þ¸öÒò±äÁ¿ Y2 µÄÖµ

coefficients1 = polyfit(X, Y, 4);  % ¶ÔµÚÒ»¸öÒò±äÁ¿½øÐÐÎå´Î¶àÏîÊ½ÄâºÏ
x_range = linspace(X(1), X(end), 100); % Éú³É x µÄ·¶Î§
fitted_curve1 = polyval(coefficients1, x_range);

% »æÖÆÔ­Ê¼Êý¾Ýµã
scatter3(X, Y, Z, 'filled', 'g');
hold on;

% »æÖÆÄâºÏÇúÏß
Z_fitted = (-A1*x_range - B1*fitted_curve1 ) / C1;

x_range_transposed = x_range';
fitted_curve1_transposed=fitted_curve1';
Z_fitted_transposed=Z_fitted';
% scatter3(x_range_transposed,fitted_curve1_transposed, Z_fitted_transposed, 'filled', 'b', 'SizeData', 20);
hold on;
% Éú³ÉÒ»ÌõÈýÎ¬ÏßÌõ
plot3(x_range_transposed,fitted_curve1_transposed, Z_fitted_transposed,  'r', 'LineWidth', 3);
hold on;

xlabel('X');
ylabel('Y');
zlabel('Z');
title('Fitted Polynomial Curves and 3D Line');
legend('Original Data', 'Fitted Curve', '3D Line', 'Location', 'best');
grid on;
hold on;
% ¼ÆËãÇúÏß³¤¶È
curve_length = 0; % ³õÊ¼»¯ÇúÏß³¤¶ÈÎª0

for i = 1:length(x_range_transposed)-1
    % ¼ÆËãÏàÁÚµãÖ®¼äµÄ¾àÀë
    distance = sqrt((x_range_transposed(i+1) - x_range_transposed(i))^2 + (fitted_curve1_transposed(i+1) - fitted_curve1_transposed(i))^2 + (Z_fitted_transposed(i+1) - Z_fitted_transposed(i))^2);
    
    % ÀÛ¼Ó¾àÀë
    curve_length = curve_length + distance;
end
% ÏÔÊ¾ÇúÏß³¤¶È
disp(['The curve length is£º', num2str(curve_length)]);
 end
