# Supplementary material for: Path planning for manipulators based on the planar constraint RRT* algorithm
Source: Sci Rep. 2026 Mar 23;16:14784. doi: 10.1038/s41598-026-44581-7 (PMC13168221; doi:10.1038/s41598-026-44581-7)
Supplement: Supplementary file 2 — Supplementary Material 2 [file 41598_2026_44581_MOESM2_ESM.zip › pc-rrt-start/untitled3.m]

% v = [0 0 0; 1 0 0; 1 1 0; 0 1 0; 0 0 1; 1 0 1; 1 1 1; 0 1 1];
% f = [1 2 6 5; 2 3 7 6; 3 4 8 7; 4 1 5 8; 1 2 3 4; 5 6 7 8];
% 
% figure;
% patch('Vertices', v, 'Faces', f, 'FaceColor', 'interp', 'FaceVertexCData', jet(8), 'EdgeColor', 'k');
% colorbar;
% view(3);
% axis equal;
%% ¸ù¾ÝÈýÎ¬¿Õ¼äÖÐÆðµã×ø±êºÍÖÕµã×ø±ê»æÖÆ³¤·½Ìå
%ÊäÈëstart_point£º             Æðµã×ø±ê£¬Èç[1£¬1£¬1];
%ÊäÈëfinal_point£º             ÖÕµã×ø±ê£¬Èç[5£¬5£¬5];
%Êä³ö£º                        ³¤·½Ìå
function untitled3(start_point,final_point)
%% ¸ù¾ÝÆðµãºÍÖÕµã£¬¼ÆËã³¤·½ÌåµÄ8¸öµÄ¶¥µã
vertexIndex=[0 0 0;0 0 1;0 1 0;0 1 1;1 0 0;1 0 1;1 1 0;1 1 1];
cuboidSize=final_point-start_point;             %·½ÏòÏòÁ¿
vertex=repmat(start_point,8,1)+vertexIndex.*repmat(cuboidSize,8,1);
%% ¶¨Òå6¸öÆ½Ãæ·Ö±ð¶ÔÓ¦µÄ¶¥µã
facet=[1 2 4 3;1 2 6 5;1 3 7 5;2 4 8 6;3 4 8 7;5 6 8 7];
%% ¶¨Òå8¸ö¶¥µãµÄÑÕÉ«£¬»æÖÆµÄÆ½ÃæÑÕÉ«¸ù¾Ý¶¥µãµÄÑÕÉ«½øÐÐ²å²¹
color=[0;0;0;0;1;1;1;1];
%% »æÖÆ²¢Õ¹Ê¾Í¼Ïñ
patch('Vertices',vertex,'Faces',facet,'FaceVertexCData',color,'FaceColor','interp','FaceAlpha',0.65,'EdgeColor','none');
view([1,1,1]);
xlabel('X');
ylabel('Y');
zlabel('Z');
grid on
%% ÉèÖÃxyzÏÔÊ¾·¶Î§
xmin=min(vertex(:,1))-1;
xmax=max(vertex(:,1))+1;
ymin=min(vertex(:,2))-1;
ymax=max(vertex(:,2))+1;
zmin=min(vertex(:,3))-1;
zmax=max(vertex(:,3))+1;
axis([xmin xmax ymin ymax zmin zmax]) 
end
