# Supplementary material for: Path planning for manipulators based on the planar constraint RRT* algorithm
Source: Sci Rep. 2026 Mar 23;16:14784. doi: 10.1038/s41598-026-44581-7 (PMC13168221; doi:10.1038/s41598-026-44581-7)
Supplement: Supplementary file 2 — Supplementary Material 2 [file 41598_2026_44581_MOESM2_ESM.zip › pc-rrt-start/xuanzhuanshiyitu.m]

% ÇåÀí²¢³õÊ¼»¯
clearvars;
close all;
clc;

% ÆðÊ¼µãºÍÄ¿±êµã
source = [150 150 150];
goal = [10 10 10];

% Æ½Ãæ·½³ÌÏµÊý
A = 0.13;
B = -0.76;
C = 0.63;
D = 0;

% Ðý×ªÖá£¨x=y=zÖ±Ïß£©
k = [1, 1, 1] / sqrt(3);

% ÇåÀí²¢³õÊ¼»¯
clearvars;
close all;
clc;

% ÆðÊ¼µãºÍÄ¿±êµã
source = [150 150 150];
goal = [10 10 10];

% Æ½Ãæ·½³ÌÏµÊý
A = 0.13;
B = -0.76;
C = 0.63;
D = 0;

% Ðý×ªÖá£¨x=y=zÖ±Ïß£©
k = [1, 1, 1] / sqrt(3);

% ´´½¨Í¼ÐÎ´°¿Ú
figure('color',[1 1 1]);
hold on;
grid on;
axis equal;
view(3);
xlabel('X');
ylabel('Y');
zlabel('Z');
%title('ÆðÊ¼µã¡¢ÖÕµã¡¢ÖáÏßÓëÐý×ªÆ½Ãæ');

% »æÖÆÆðÊ¼µã - Ê¹ÓÃÈáºÍµÄÂÌÉ«
scatter3(source(1), source(2), source(3), 50, 'filled', ...
    'MarkerFaceColor', [0.3 0.7 0.3], 'DisplayName', 'ÆðÊ¼µã'); % ÈáºÍµÄÂÌÉ«

% »æÖÆÖÕµã - ±£³ÖºìÉ«
scatter3(goal(1), goal(2), goal(3), 50, 'filled', ...
    'MarkerFaceColor', [0.8 0.2 0.2], 'DisplayName', 'ÖÕµã'); % ÈáºÍµÄºìÉ«

% »æÖÆÁ¬½ÓÆðÊ¼µãºÍÖÕµãµÄÖáÏß - Ê¹ÓÃ»ÒÀ¶É«
plot3([source(1), goal(1)], [source(2), goal(2)], [source(3), goal(3)], ...
      'b-', 'LineWidth', 2, 'Color', [0.8 0.2 0.2], 'DisplayName', 'ÖáÏß');

% ¶¨Òå²»Í¬µÄÑÕÉ«£¨9ÖÖ²»Í¬ÑÕÉ«£©
colors = [
    0.6 0.8 1;    % Ç³À¶É«
    0.8 0.6 1;    % Ç³×ÏÉ«
    0.6 1.0 0.8;  % Ç³ÂÌÉ«
    1.0 0.8 0.6;  % Ç³³ÈÉ«
    0.8 1.0 0.6;  % »ÆÂÌÉ«
    1.0 0.6 0.8;  % Ç³·ÛÉ«
    0.6 0.9 1.0;  % ÌìÀ¶É«
    0.9 0.6 1.0;  % ×Ï·ÛÉ«
    1.0 0.9 0.6;  % Ç³»ÆÉ«
];

% »æÖÆÐý×ªÆ½Ãæ£¨Ã¿20¶ÈÒ»¸ö£¬¹²9¸ö£©
for i = 0:8
    theta = i * 20 * pi / 180;  % Ðý×ª½Ç¶È£¨»¡¶È£©
    
    % Ðý×ª¾ØÕó£¨ÂÞµÂÀï¸ñË¹¹«Ê½£©
    K = [0, -k(3), k(2); k(3), 0, -k(1); -k(2), k(1), 0];
    R = eye(3) + sin(theta) * K + (1 - cos(theta)) * K^2;
    
    % Ðý×ªÆ½Ãæ·¨ÏòÁ¿
    P = [A; B; C];
    P_rotated = R' * P;
    P_rotated = P_rotated / norm(P_rotated);
    A_rot = P_rotated(1);
    B_rot = P_rotated(2);
    C_rot = P_rotated(3);
    
    % Éú³ÉÆ½ÃæÍø¸ñ
    [x_plane, y_plane] = meshgrid(linspace(0, 160, 20), linspace(0, 160, 20));
    z_plane = (-A_rot * x_plane - B_rot * y_plane - D) / C_rot;
    
    % ÎªÃ¿¸öÆ½Ãæ·ÖÅä²»Í¬ÑÕÉ«
    color_idx = mod(i, size(colors, 1)) + 1;
    current_color = colors(color_idx, :);
    
    % »æÖÆÆ½Ãæ
    surf(x_plane, y_plane, z_plane, ...
         'FaceAlpha', 0.25, ...
         'FaceColor', current_color, ...
         'EdgeColor', 'none', ...
         'DisplayName', sprintf('Æ½Ãæ %d (%.0f¡ã)', i+1, i*20));
end

% µ÷ÕûÊÓ½ÇºÍ×ø±ê·¶Î§
xlim([0 160]);
ylim([0 160]);
zlim([0 160]);

% Ìí¼ÓÍ¼Àý£¨ÏÞÖÆÏÔÊ¾µÄÍ¼ÀýÊýÁ¿£©
%legend('ÆðÊ¼µã', 'ÖÕµã', 'ÖáÏß', 'Location', 'best');

hold off;

% ´òÓ¡Ðý×ªÐÅÏ¢
disp('The plane rotation is complete, with a total of 9 planes, one every 20 degrees.');
disp('Use red for the axis.');
